# Supplementary material for: A microbiological and genomic perspective of globally collected Escherichia coli from adults hospitalized with invasive E. coli disease
Source: J Antimicrob Chemother. 2024 Jul 13;79(9):2142–51. doi: 10.1093/jac/dkae182 (PMC11368426; doi:10.1093/jac/dkae182)
Supplement: dkae182_Supplementary_Data [file dkae182_supplementary_data.zip]

Archive with 2 entries (2 files):
- SupplementaryTables_1-3.xlsx
- SupplementaryTables_4-5.docx
