# Supplementary material for: A microbiological and genomic perspective of globally collected Escherichia coli from adults hospitalized with invasive E. coli disease
Source: J Antimicrob Chemother. 2024 Jul 13;79(9):2142–51. doi: 10.1093/jac/dkae182 (PMC11368426; doi:10.1093/jac/dkae182)
Supplement: dkae182_Supplementary_Data [file dkae182_supplementary_data.zip › SupplementaryTables_1-3.xlsx]

## Sheet: Suppl_Table_S1 (General)
Original Site Number	Country	Subject ID (Patient ID)	Unique Isolate identifier (Barcode)	Included in Paired isolate collection (yes/no)	Unique isolate collection (yes/no)	Sample Type (source)	Accession number (NCBI)	MLST	O-serotype	Phylogroup	fimH subtype	Resistance to cephalosporins, fluoroquinolones, aminoglycosides (0-3)	Resistance to all tested antibiotics (0-8)	Multidrug resistance (MDR)	EXPEC_4V_Vaccine (Y:1, N:0)	EXPEC_9V_Vaccine (Y:1, N:0)
FRA-507	France	FRA-507-H-001	EXP200001	no	yes	URINE	SAMN37560058	ST29	O26	B1	fimH86	0	0	non-MDR	0	0
FRA-507	France	FRA-507-H-003	EXP200005	no	yes	URINE	SAMN37560059	ST131	O16	B2	fimH41	0	1	non-MDR	0	1
FRA-507	France	FRA-507-H-004	EXP200007	no	yes	BLOOD	SAMN37560060	ST88	O8	C	fimH39	1	4	MDR	0	0
FRA-507	France	FRA-507-H-006	EXP200009	no	yes	BLOOD	SAMN37560061	ST640	O13	B2	fimH26	0	2	non-MDR	0	0
FRA-507	France	FRA-507-H-005	EXP200011	no	yes	BLOOD	SAMN37560062	ST1385	O1	B2	fimH20	0	0	non-MDR	1	1
FRA-507	France	FRA-507-H-007	EXP200013	no	yes	BLOOD	SAMN37560063	ST58	O8	B1	fimH27	1	4	MDR	0	0
FRA-507	France	FRA-507-H-008	EXP200015	yes	no	URINE	SAMN37560064	ST69	O15	D	ND	ND	ND	ND	0	1
FRA-507	France	FRA-507-H-008	EXP200017	yes	yes	BLOOD	SAMN37560065	ST69	O15	D	fimH27	0	2	non-MDR	0	1
FRA-507	France	FRA-507-H-009	EXP200019	yes	no	URINE	SAMN37560066	ST1163	O149	G	ND	ND	ND	ND	0	0
FRA-507	France	FRA-507-H-009	EXP200021	yes	yes	BLOOD	SAMN37560067	ST1163	O149	G	fimH63	0	2	non-MDR	0	0
FRA-507	France	FRA-507-H-010	EXP200023	yes	no	URINE	SAMN37560068	ST58	O8	B1	ND	ND	ND	ND	0	0
FRA-507	France	FRA-507-H-010	EXP200025	yes	yes	BLOOD	SAMN37560069	ST58	O8	B1	fimH27	0	2	non-MDR	0	0
FRA-507	France	FRA-507-H-011	EXP200027	no	yes	BLOOD	SAMN37560070	ST1611	O84	B1	fimH38	0	0	non-MDR	0	0
FRA-507	France	FRA-507-H-012	EXP200029	yes	yes	BLOOD	SAMN37560071	ST357	O13	B2	fimH21	1	4	MDR	0	0
FRA-507	France	FRA-507-H-012	EXP200031	yes	no	URINE	SAMN37560072	ST357	O13	B2	ND	ND	ND	ND	0	0
FRA-507	France	FRA-507-H-013	EXP200033	no	yes	BLOOD	SAMN37560073	ST10	ND	A	fimH54	0	2	non-MDR	0	0
FRA-507	France	FRA-507-H-014	EXP200035	yes	no	URINE	SAMN37560074	ST73	O6	B2	ND	ND	ND	ND	1	1
FRA-507	France	FRA-507-H-014	EXP200037	yes	yes	BLOOD	SAMN37560075	ST73	O6	B2	fimH30	0	0	non-MDR	1	1
FRA-507	France	FRA-507-H-015	EXP200039	no	yes	BLOOD	SAMN37560076	ST131	O25	B2	fimH22	0	0	non-MDR	1	1
FRA-507	France	FRA-507-H-016	EXP200041	yes	no	URINE	SAMN37560077	ST95	O18	B2	ND	ND	ND	ND	0	0
FRA-507	France	FRA-507-H-016	EXP200043	yes	yes	BLOOD	SAMN37560078	ST95	O18	B2	fimH15	0	0	non-MDR	0	0
FRA-507	France	FRA-507-H-017	EXP200045	yes	no	URINE	SAMN37560079	ST73	O6	B2	ND	ND	ND	ND	1	1
FRA-507	France	FRA-507-H-017	EXP200047	yes	yes	BLOOD	SAMN37560080	ST73	O6	B2	fimH10	0	4	MDR	1	1
FRA-507	France	FRA-507-H-018	EXP200049	yes	yes	BLOOD	SAMN37560081	ST357	O13	B2	fimH21	0	0	non-MDR	0	0
FRA-507	France	FRA-507-H-018	EXP200051	yes	no	URINE	SAMN37560082	ST357	O13	B2	ND	ND	ND	ND	0	0
FRA-507	France	FRA-507-H-018	EXP200053	yes	no	OTHER Bile	SAMN37560083	ST357	O13	B2	ND	ND	ND	ND	0	0
FRA-507	France	FRA-507-H-020	EXP200059	yes	yes	BLOOD	SAMN37560084	ST2541	O61	A	fimH38	0	3	MDR	0	0
FRA-507	France	FRA-507-H-020	EXP200061	yes	no	URINE	SAMN37560085	ST2541	O61	A	ND	ND	ND	ND	0	0
FRA-507	France	FRA-507-H-021	EXP200065	yes	yes	BLOOD	SAMN37560086	ST58	O9	B1	fimH32	0	3	MDR	0	0
FRA-507	France	FRA-507-H-021	EXP200067	yes	no	URINE	SAMN37560087	ST58	O9	B1	ND	ND	ND	ND	0	0
FRA-507	France	FRA-507-H-022	EXP200069	no	yes	URINE	SAMN37560088	ST963	O2	D	fimH26	0	1	non-MDR	1	1
FRA-507	France	FRA-507-H-023	EXP200074	yes	yes	BLOOD	SAMN37560089	ST5644	O175	B2	fimH8	0	0	non-MDR	0	0
FRA-507	France	FRA-507-H-024	EXP200075	no	yes	BLOOD	SAMN37560090	ST69	O23	D	fimH27	0	1	non-MDR	0	0
FRA-507	France	FRA-507-H-023	EXP200077	yes	no	OTHER Ascites liquid	SAMN37560091	ST69	O17_O44_O73_O77_O106	D	ND	ND	ND	ND	0	0
FRA-507	France	FRA-507-H-027	EXP200080	no	yes	BLOOD	SAMN37560092	ST131	O25	B2	fimH30-Rx	2	3	MDR	1	1
FRA-507	France	FRA-507-H-025	EXP200081	yes	yes	BLOOD	SAMN37560093	ST62	O7	F	fimH44	0	0	non-MDR	0	0
FRA-507	France	FRA-507-H-025	EXP200083	yes	no	URINE	SAMN37560094	ST62	O7	F	ND	ND	ND	ND	0	0
FRA-507	France	FRA-507-H-026	EXP200085	yes	no	URINE	SAMN37560095	ST141	O2	B2	ND	ND	ND	ND	1	1
FRA-507	France	FRA-507-H-026	EXP200087	yes	yes	BLOOD	SAMN37560096	ST141	O2	B2	fimH5	0	1	non-MDR	1	1
FRA-507	France	FRA-507-H-029	EXP200089	yes	yes	BLOOD	SAMN37560097	ST1057	O75	B2	fimH27	0	0	non-MDR	0	1
FRA-507	France	FRA-507-H-029	EXP200091	yes	no	URINE	SAMN37560098	ST1057	O75	B2	ND	ND	ND	ND	0	1
FRA-507	France	FRA-507-H-029	EXP200093	yes	no	OTHER Bronchial aspiration	SAMN37560099	ST162	O8	B1	ND	ND	ND	ND	0	0
FRA-507	France	FRA-507-H-030	EXP200095	yes	no	URINE	SAMN37560100	ST69	O15	D	ND	ND	ND	ND	0	1
FRA-507	France	FRA-507-H-030	EXP200097	yes	yes	BLOOD	SAMN37560101	ST69	O15	D	fimH27	0	2	non-MDR	0	1
FRA-507	France	FRA-507-H-028	EXP200099	no	yes	BLOOD	SAMN37560102	ST73	O18	B2	fimH10	0	0	non-MDR	0	0
FRA-507	France	FRA-507-H-031	EXP200101	yes	yes	BLOOD	SAMN37560103	ST12	O4	B2	fimH5	0	0	non-MDR	0	1
FRA-507	France	FRA-507-H-031	EXP200103	yes	no	URINE	SAMN37560104	ST12	O4	B2	ND	ND	ND	ND	0	1
FRA-507	France	FRA-507-H-032	EXP200105	no	yes	URINE	SAMN37560105	ST131	O25	B2	fimH30-Rx	2	6	MDR	1	1
FRA-507	France	FRA-507-H-033	EXP200107	no	yes	BLOOD	SAMN37560106	ST349	O15	D	fimH93	0	0		0	1
FRA-507	France	FRA-507-H-034	EXP200109	yes	yes	BLOOD	SAMN37560107	ST10	O101_O162	A	fimH54	2	5	MDR	0	0
FRA-507	France	FRA-507-H-034	EXP200111	yes	no	URINE	SAMN37560108	ST10	O101_O162	A	ND	ND	ND	ND	0	0
FRA-507	France	FRA-507-H-035	EXP200113	no	yes	BLOOD	SAMN37560109	ST73	O6	B2	fimH10	0	0	non-MDR	1	1
FRA-507	France	FRA-507-H-036	EXP200115	no	yes	BLOOD	SAMN37560110	ST69	O15	D	fimH27	0	1	non-MDR	0	1
FRA-507	France	FRA-507-H-037	EXP200117	yes	yes	BLOOD	SAMN37560111	ST69	O17_O44_O73_O77_O106	D	fimH47	0	0	non-MDR	0	0
FRA-507	France	FRA-507-H-037	EXP200119	yes	no	URINE	SAMN37560112	ST69	O17_O44_O73_O77_O106	D	ND	ND	ND	ND	0	0
FRA-507	France	FRA-507-H-038	EXP200121	yes	no	URINE	SAMN37560113	ST88	O8	C	ND	ND	ND	ND	0	0
FRA-507	France	FRA-507-H-038	EXP200123	yes	yes	BLOOD	SAMN37560114	ST88	O8	C	fimH39	0	3	MDR	0	0
FRA-507	France	FRA-507-H-039	EXP200125	yes	no	URINE	SAMN37560115	ST95	O1	B2	ND	ND	ND	ND	1	1
CAN-601	Canada	CAN-601-H-001	EXP200127	no	yes	URINE	SAMN37560116	ST607	O21	A	fimH305	0	0	non-MDR	0	0
CAN-601	Canada	CAN-601-H-002	EXP200129	no	yes	BLOOD	SAMN37560117	ST73	O18	B2	fimH10	0	1	non-MDR	0	0
CAN-601	Canada	CAN-601-H-003	EXP200131	no	yes	URINE	SAMN37560118	ST95	O1	B2	fimH41	0	1	non-MDR	1	1
CAN-601	Canada	CAN-601-H-004	EXP200133	yes	yes	BLOOD	SAMN37560119 (Illumina) SAMN37560120 (PacBio)	ST131	O25	B2	fimH30-Rx	3	5	MDR	1	1
CAN-601	Canada	CAN-601-H-004	EXP200135	yes	no	URINE	SAMN37560121 (Illumina) SAMN37560122 (PacBio)	ST131	O25	B2	ND	ND	ND	ND	1	1
CAN-601	Canada	CAN-601-H-005	EXP200137	no	yes	URINE	SAMN37560123	ST127	O6	B2	fimH100	0	1	non-MDR	1	1
CAN-601	Canada	CAN-601-H-006	EXP200139	yes	yes	URINE	SAMN37560124	ST7581	O120	D	fimH1063	0	0	non-MDR	0	0
CAN-601	Canada	CAN-601-H-006	EXP200141	yes	no	URINE	SAMN37560125	ST1316	O75	A	ND	ND	ND	ND	0	1
CAN-601	Canada	CAN-601-H-007	EXP200143	no	yes	URINE	SAMN37560126	ST58	O100	B1	fimH31	0	0	non-MDR	0	0
CAN-601	Canada	CAN-601-H-008	EXP200145	no	yes	URINE	SAMN37560127	ST1193	O75	B2	fimH64	1	3	MDR	0	1
CAN-601	Canada	CAN-601-H-009	EXP200147	no	yes	BLOOD	SAMN37560128	ST73	O6	B2	fimH10	0	0	non-MDR	1	1
CAN-601	Canada	CAN-601-H-011	EXP200151	no	yes	URINE	SAMN37560129	ST141	O2	B2	fimH5	0	0	non-MDR	1	1
CAN-601	Canada	CAN-601-H-012	EXP200153	no	yes	BLOOD	SAMN37560130	ST95	O2	B2	fimH41	0	1	non-MDR	1	1
CAN-601	Canada	CAN-601-H-013	EXP200155	no	yes	URINE	SAMN37560131	ST57	O81	E	fimH27	1	1	non-MDR	0	0
CAN-601	Canada	CAN-601-H-014	EXP200157	no	yes	URINE	SAMN37560132	ST131	O25	B2	fimH30-Rx	3	6	MDR	1	1
CAN-601	Canada	CAN-601-H-015	EXP200159	yes	yes	BLOOD	SAMN37560133	ST999	ND	B2	fimH20	0	0	non-MDR	0	0
CAN-601	Canada	CAN-601-H-015	EXP200161	yes	no	BLOOD	SAMN37560134	ST999	ND	B2	ND	ND	ND	ND	0	0
CAN-601	Canada	CAN-601-H-016	EXP200163	no	yes	URINE	SAMN37560135	ST101	O82	B1	fimH86	0	0	non-MDR	0	0
CAN-601	Canada	CAN-601-H-017	EXP200165	no	yes	BLOOD	SAMN37560136	ST218	O159	A	fimH30	0	0	non-MDR	0	0
CAN-601	Canada	CAN-601-H-018	EXP200167	no	yes	BLOOD	SAMN37560137	ST131	O25	B2	fimH30-Rx	3	5	MDR	1	1
CAN-601	Canada	CAN-601-H-019	EXP200169	no	yes	URINE	SAMN37560138	ST95	O1	B2	fimH41	0	1	non-MDR	1	1
CAN-601	Canada	CAN-601-H-020	EXP200171	no	yes	BLOOD	SAMN37560139	ST12	O4	B2	fimH5	0	0	non-MDR	0	1
CAN-601	Canada	CAN-601-H-022	EXP200175	no	yes	URINE	SAMN37560140	ST1193	O75	B2	fimH64	1	4	MDR	0	1
CAN-601	Canada	CAN-601-H-024	EXP200179	yes	no	URINE	SAMN37560141	ST73	O6	B2	ND	ND	ND	ND	1	1
CAN-601	Canada	CAN-601-H-024	EXP200181	yes	yes	BLOOD	SAMN37560142	ST73	O6	B2	fimH10	0	2	non-MDR	1	1
CAN-601	Canada	CAN-601-H-025	EXP200183	yes	yes	BLOOD	SAMN37560143	ST73	O6	B2	fimH30	0	0	non-MDR	1	1
CAN-601	Canada	CAN-601-H-025	EXP200185	yes	no	URINE	SAMN37560144	ST73	O6	B2	ND	ND	ND	ND	1	1
CAN-601	Canada	CAN-601-H-026	EXP200187	no	yes	URINE	SAMN37560145	ST131	O25	B2	fimH30-Rx	1	4	MDR	1	1
CAN-601	Canada	CAN-601-H-027	EXP200189	no	yes	BLOOD	SAMN37560146	ST131	O16	B2	fimH41	1	5	MDR	0	1
CAN-601	Canada	CAN-601-H-028	EXP200191	no	yes	BLOOD	SAMN37560147	ST10	ND	A	fimH27	0	3	MDR	0	0
CAN-601	Canada	CAN-601-H-029	EXP200193	no	yes	BLOOD	SAMN37560148	ST569	O46_O134	B2	fimH1508	0	0	non-MDR	0	0
CAN-601	Canada	CAN-601-H-030	EXP200195	no	yes	BLOOD	SAMN37560149	ST95	O2	B2	fimH27	0	1	non-MDR	1	1
CAN-601	Canada	CAN-601-H-031	EXP200197	no	yes	BLOOD	SAMN37560150	ST4038	O93	B1	fimH38	0	0	non-MDR	0	0
CAN-601	Canada	CAN-601-H-032	EXP200199	no	yes	BLOOD	SAMN37560151	ST95	O2	B2	fimH27	0	0	non-MDR	1	1
CAN-601	Canada	CAN-601-H-033	EXP200201	yes	yes	BLOOD	SAMN37560152	ST131	O25	B2	fimH30-Rx	3	7	MDR	1	1
CAN-601	Canada	CAN-601-H-033	EXP200203	yes	no	BLOOD	SAMN37560153	ST131	O25	B2	ND	ND	ND	ND	1	1
DEU-104	Germany	DEU-104-H-001	EXP200253	no	yes	BLOOD	SAMN37560154	ST69	O15	D	fimH27	1	4	MDR	0	1
DEU-104	Germany	DEU-104-H-002	EXP200261	no	yes	BLOOD	SAMN37560155	ST5775	O15	D	fimH1028	0	2	non-MDR	0	1
DEU-104	Germany	DEU-104-H-018	EXP200264	no	yes	BLOOD	SAMN37560156	ST1057	O75	B2	fimH27	0	0	non-MDR	0	1
DEU-104	Germany	DEU-104-H-019	EXP200265	no	yes	BLOOD	SAMN37560157	ST11052	ND	E	fimH31	0	0	non-MDR	0	0
DEU-104	Germany	DEU-104-H-020	EXP200266	no	yes	BLOOD	SAMN37560158	ST1431	O8	B1	fimH32	1	1	non-MDR	0	0
DEU-104	Germany	DEU-104-H-003	EXP200267	no	yes	BLOOD	SAMN37560159	ST428	O107_O117	B2	fimH22	0	3	MDR	0	0
DEU-104	Germany	DEU-104-H-021	EXP200269	no	yes	BLOOD	SAMN37560160	ST607	O32	A	fimH305	0	0	non-MDR	0	0
DEU-104	Germany	DEU-104-H-022	EXP200270	no	yes	BLOOD	SAMN37560161	ST95	O18	B2	fimH107	0	1	non-MDR	0	0
DEU-104	Germany	DEU-104-H-004	EXP200274	no	yes	BLOOD	SAMN37560162	ST58	O86	B1	fimH32	0	2	non-MDR	0	0
DEU-104	Germany	DEU-104-H-023	EXP200276	no	yes	BLOOD	SAMN37560163	ST38	O86	D	fimH5	2	4	MDR	0	0
DEU-104	Germany	DEU-104-H-024	EXP200277	no	yes	BLOOD	SAMN37560164	ST154	O89	B1	fimH31	0	2	non-MDR	0	0
DEU-104	Germany	DEU-104-H-025	EXP200278	no	yes	BLOOD	SAMN37560165	ST73	O18	B2	fimH10	0	0	non-MDR	0	0
DEU-104	Germany	DEU-104-H-026	EXP200279	no	yes	BLOOD	SAMN37560166	ST58	O9	B1	fimH27	0	2	non-MDR	0	0
DEU-104	Germany	DEU-104-H-027	EXP200280	no	yes	BLOOD	SAMN37560167	ST847	OX18	B1	fimH256	0	1	non-MDR	0	0
DEU-104	Germany	DEU-104-H-005	EXP200281	no	yes	BLOOD	SAMN37560168	ST428	O107_O117	B2	fimH22	0	0	non-MDR	0	0
DEU-104	Germany	DEU-104-H-028	EXP200283	no	yes	BLOOD	SAMN37560169	ST58	O8	B1	Unknown	1	3	MDR	0	0
DEU-104	Germany	DEU-104-H-029	EXP200284	no	yes	BLOOD	SAMN37560170	ST95	O45	B2	fimH54	0	3	MDR	0	0
DEU-104	Germany	DEU-104-H-030	EXP200285	no	yes	BLOOD	SAMN37560171	ST69	O15	D	fimH27	0	1	non-MDR	0	1
DEU-104	Germany	DEU-104-H-006	EXP200289	no	yes	BLOOD	SAMN37560172	ST69	O15	D	fimH27	0	3	MDR	0	1
DEU-104	Germany	DEU-104-H-007	EXP200296	no	yes	BLOOD	SAMN37560173	ST95	O1	B2	fimH30	0	0	non-MDR	1	1
DEU-104	Germany	DEU-104-H-008	EXP200303	no	yes	BLOOD	SAMN37560174	ST131	O25	B2	fimH30-Rx	3	7	MDR	1	1
DEU-104	Germany	DEU-104-H-009	EXP200310	no	yes	BLOOD	SAMN37560175	ST428	O107_O117	B2	fimH22	0	0	non-MDR	0	0
DEU-104	Germany	DEU-104-H-010	EXP200317	no	yes	BLOOD	SAMN37560176	ST429	O2	B2	fimH20	0	2	non-MDR	1	1
DEU-104	Germany	DEU-104-H-011	EXP200323	no	yes	BLOOD	SAMN37560177	ST131	O16	B2	fimH41	0	3	MDR	0	1
DEU-104	Germany	DEU-104-H-012	EXP200330	no	yes	BLOOD	SAMN37560178	ST1057	O75	B2	fimH27	0	0	non-MDR	0	1
DEU-104	Germany	DEU-104-H-013	EXP200337	no	yes	BLOOD	SAMN37560179	ST1193	O18	B2	fimH64	2	5	MDR	0	0
DEU-104	Germany	DEU-104-H-014	EXP200345	no	yes	BLOOD	SAMN37560180	ST73	O6	B2	fimH10	0	3	MDR	1	1
DEU-104	Germany	DEU-104-H-015	EXP200351	no	yes	BLOOD	SAMN37560181	ST58	O9	B1	fimH32	1	3	MDR	0	0
DEU-104	Germany	DEU-104-H-016	EXP200359	no	yes	BLOOD	SAMN37560182	ST349	O166	D	fimH93	0	0	non-MDR	0	0
DEU-104	Germany	DEU-104-H-017	EXP200365	no	yes	BLOOD	SAMN37560183	ST141	O2	B2	FimH5	0	0	non-MDR	1	1
ITA-400	Italy	ITA-400-H-001	EXP200379	yes	yes	BLOOD	SAMN37560184	ST394	O17_O44_O73_O77_O106	D	Unknown	0	1	non-MDR	0	0
ITA-400	Italy	ITA-400-H-001	EXP200381	yes	no	URINE	SAMN37560185	ST394	O17_O44_O73_O77_O106	D	ND	ND	ND	ND	0	0
ITA-400	Italy	ITA-400-H-002	EXP200383	no	yes	BLOOD	SAMN37560186	ST131	O25	B2	fimH30-Rx	3	5	MDR	1	1
ITA-400	Italy	ITA-400-H-003	EXP200385	no	yes	BLOOD	SAMN37560187	ST216	O19ab	A	fimH69	0	0	non-MDR	0	0
ITA-400	Italy	ITA-400-H-004	EXP200387	no	yes	BLOOD	SAMN37560188	ST73	O2	B2	fimH10	0	0	non-MDR	1	1
ITA-400	Italy	ITA-400-H-005	EXP200389	no	yes	BLOOD	SAMN37560189	ST69	O107_O117	D	fimH27	0	3	MDR	0	0
ITA-400	Italy	ITA-400-H-006	EXP200391	no	yes	BLOOD	SAMN37560190	ST131	O25	B2	fimH30-Rx	2	4	MDR	1	1
ITA-400	Italy	ITA-400-H-007	EXP200393	no	yes	BLOOD	SAMN37560191	ST80	O75	B2	fimH1	0	2	non-MDR	0	1
ITA-400	Italy	ITA-400-H-008	EXP200395	no	yes	BLOOD	SAMN37560192	ST10	ND	A	fimH54	0	1	non-MDR	0	0
ITA-400	Italy	ITA-400-H-009	EXP200397	no	yes	BLOOD	SAMN37560193	ST367	O9	C	fimH27	0	2	non-MDR	0	0
ITA-400	Italy	ITA-400-H-010	EXP200399	no	yes	BLOOD	SAMN37560194	ST69	O17_O44_O73_O77_O106	D	fimH27	0	1	non-MDR	0	0
ITA-400	Italy	ITA-400-H-011	EXP200401	no	yes	BLOOD	SAMN37560195	ST410	O8	C	fimH24	0	2	non-MDR	0	0
ITA-400	Italy	ITA-400-H-012	EXP200403	no	yes	BLOOD	SAMN37560196	ST69	O15	D	fimH27	0	2	non-MDR	0	1
ITA-400	Italy	ITA-400-H-013	EXP200405	no	yes	BLOOD	SAMN37560197	ST69	O15	D	fimH27	0	2	non-MDR	0	1
ITA-400	Italy	ITA-400-H-014	EXP200407	no	yes	BLOOD	SAMN37560198	ST88	O8	C	fimH511	1	2	non-MDR	0	0
ITA-400	Italy	ITA-400-H-015	EXP200409	no	yes	BLOOD	SAMN37560199	ST69	O15	D	fimH27	1	4	MDR	0	1
ITA-400	Italy	ITA-400-H-016	EXP200411	no	yes	BLOOD	SAMN37560200	ST131	O25	B2	fimH30-Rx	1	3	MDR	1	1
ITA-400	Italy	ITA-400-H-017	EXP200413	no	yes	BLOOD	SAMN37560201	ST131	O25	B2	fimH5	3	6	MDR	1	1
ITA-400	Italy	ITA-400-H-018	EXP200416	no	yes	BLOOD	SAMN37560202	ST357	O13	B2	fimH21	0	0	non-MDR	0	0
ITA-400	Italy	ITA-400-H-019	EXP200417	no	yes	BLOOD	SAMN37560203	ST58	O8	B1	fimH34	0	3	MDR	0	0
ITA-400	Italy	ITA-400-H-020	EXP200419	no	yes	BLOOD	SAMN37560204	ST95	O2	B2	fimH15	0	3	MDR	1	1
ITA-400	Italy	ITA-400-H-021	EXP200421	no	yes	BLOOD	SAMN37560205	ST131	O25	B2	fimH30-Rx	2	4	MDR	1	1
ITA-400	Italy	ITA-400-H-022	EXP200423	no	yes	BLOOD	SAMN37560206	ST12	O4	B2	fimH5	0	2	non-MDR	0	1
ITA-400	Italy	ITA-400-H-023	EXP200425	yes	yes	BLOOD	SAMN37560207	ST59	O1	F	fimH34	0	1	non-MDR	1	1
ITA-400	Italy	ITA-400-H-023	EXP200427	yes	no	URINE	SAMN37560208	ST59	O1	F	ND	ND	ND	ND	1	1
ITA-400	Italy	ITA-400-H-024	EXP200429	no	yes	BLOOD	SAMN37560209	ST131	O25	B2	fimH30-Rx	3	7	MDR	1	1
ITA-400	Italy	ITA-400-H-025	EXP200431	no	yes	BLOOD	SAMN37560210	ST131	O25	B2	fimH30-Rx	2	6	MDR	1	1
ITA-400	Italy	ITA-400-H-026	EXP200433	no	yes	BLOOD	SAMN37560211	ST95	O1	B2	fimH41	0	3	MDR	1	1
ITA-400	Italy	ITA-400-H-027	EXP200435	yes	yes	BLOOD	SAMN37560212	ST73	O2	B2	fimH10	2	5	MDR	1	1
ITA-400	Italy	ITA-400-H-027	EXP200437	yes	no	URINE	SAMN37560213	ST73	O2	B2	ND	ND	ND	ND	1	1
ITA-400	Italy	ITA-400-H-028	EXP200439	no	yes	BLOOD	SAMN37560214	ST131	O25	B2	fimH30-Rx	3	6	MDR	1	1
ITA-400	Italy	ITA-400-H-029	EXP200441	no	yes	BLOOD	SAMN37560215	ST131	O25	B2	fimH30	1	1	non-MDR	1	1
ITA-400	Italy	ITA-400-H-030	EXP200443	yes	yes	BLOOD	SAMN37560216	ST131	O25	B2	fimH99	2	6	MDR	1	1
ITA-400	Italy	ITA-400-H-030	EXP200445	yes	no	URINE	SAMN37560217	ST131	O25	B2	ND	ND	ND	ND	1	1
ITA-400	Italy	ITA-400-H-031	EXP200447	no	yes	BLOOD	SAMN37560218	ST131	O25	B2	fimH30-Rx	3	7	MDR	1	1
ITA-400	Italy	ITA-400-H-032	EXP200449	no	yes	BLOOD	SAMN37560219	ST117	ND	G	fimH97	1	5	MDR	0	0
JAP-800	Japan	JAP-800-H-001	EXP200505	yes	no	URINE	SAMN37560220	ST131	O25	B2	ND	ND	ND	ND	1	1
JAP-800	Japan	JAP-800-H-001	EXP200507	yes	yes	BLOOD	SAMN37560221	ST131	O25	B2	fimH22	0	0	non-MDR	1	1
JAP-800	Japan	JAP-800-H-002	EXP200509	yes	no	URINE	SAMN37560222	ST95	O1	B2	ND	ND	ND	ND	1	1
JAP-800	Japan	JAP-800-H-002	EXP200511	yes	yes	BLOOD	SAMN37560223	ST95	O1	B2	fimH41	1	2	non-MDR	1	1
JAP-800	Japan	JAP-800-H-003	EXP200513	no	yes	BLOOD	SAMN37560224	ST12	O4	B2	fimH5	0	0	non-MDR	0	1
JAP-800	Japan	JAP-800-H-004	EXP200515	yes	no	URINE	SAMN37560225	ST95	O18	B2	ND	ND	ND	ND	0	0
JAP-800	Japan	JAP-800-H-004	EXP200517	yes	yes	BLOOD	SAMN37560226	ST95	O18	B2	fimH18	0	0	non-MDR	0	0
JAP-800	Japan	JAP-800-H-006	EXP200524	no	yes	BLOOD	SAMN37560227	ST127	O6	B2	fimH8	0	0	non-MDR	1	1
JAP-800	Japan	JAP-800-H-007	EXP200526	no	yes	BLOOD	SAMN37560228	ST95	O1	B2	fimH16	0	0	non-MDR	1	1
JAP-800	Japan	JAP-800-H-008	EXP200528	yes	no	URINE	SAMN37560229	ST131	O25	B2	ND	ND	ND	ND	1	1
JAP-800	Japan	JAP-800-H-008	EXP200530	yes	yes	BLOOD	SAMN37560230	ST131	O25	B2	fimH30-Rx	3	5	MDR	1	1
JAP-800	Japan	JAP-800-H-009	EXP200532	no	yes	BLOOD	SAMN37560231	Unknown ST	ND	B2	fimH20	0	0	non-MDR	0	0
JAP-800	Japan	JAP-800-H-010	EXP200534	yes	no	URINE	SAMN37560232	ST95	O1	B2	ND	ND	ND	ND	1	1
JAP-800	Japan	JAP-800-H-010	EXP200536	yes	yes	BLOOD	SAMN37560233	ST95	O1	B2	fimH16	0	0	non-MDR	1	1
JAP-800	Japan	JAP-800-H-011	EXP200538	no	yes	URINE	SAMN37560234	ST131	O25	B2	fimH30-Rx	3	5	MDR	1	1
JAP-800	Japan	JAP-800-H-012	EXP200540	no	yes	BLOOD	SAMN37560235	ST95	O1	B2	fimH41	0	0	non-MDR	1	1
JAP-800	Japan	JAP-800-H-013	EXP200542	yes	no	URINE	SAMN37560236	ST1643	ND	B2	ND	ND	ND	ND	0	0
JAP-800	Japan	JAP-800-H-013	EXP200544	yes	yes	BLOOD	SAMN37560237	ST1177	O1	D	fimH65	2	5	MDR	1	1
JAP-800	Japan	JAP-800-H-014	EXP200546	no	yes	BLOOD	SAMN37560238	ST131	O25	B2	fimH30-Rx	2	4	MDR	1	1
JAP-800	Japan	JAP-800-H-015	EXP200548	no	yes	BLOOD	SAMN37560239	ST95	O18	B2	fimH18	0	0	non-MDR	0	0
JAP-800	Japan	JAP-800-H-016	EXP200550	yes	yes	BLOOD	SAMN37560240	ST95	O1	B2	fimH30-Rx	0	3	MDR	1	1
JAP-800	Japan	JAP-800-H-016	EXP200552	yes	no	URINE	SAMN37560241	ST95	O1	B2	ND	ND	ND	ND	1	1
JAP-801	Japan	JAP-801-H-001	EXP200631	yes	no	URINE	SAMN37560242	ST12	O4	B2	ND	ND	ND	ND	0	1
JAP-801	Japan	JAP-801-H-008	EXP200632	yes	yes	BLOOD	SAMN37560243	ST95	O1	B2	fimH41	0	0	non-MDR	1	1
JAP-801	Japan	JAP-801-H-015	EXP200633	no	yes	BLOOD	SAMN37560244	ST73	O6	B2	fimH10	0	0	non-MDR	1	1
JAP-801	Japan	JAP-801-H-001	EXP200638	yes	yes	BLOOD	SAMN37560245	ST12	O4	B2	fimH5	0	0	non-MDR	0	1
JAP-801	Japan	JAP-801-H-002	EXP200645	yes	no	URINE	SAMN37560246	ST144	O16	B2	ND	ND	ND	ND	0	1
JAP-801	Japan	JAP-801-H-002	EXP200652	yes	yes	BLOOD	SAMN37560247	ST144	O16	B2	fimH54	0	0	non-MDR	0	1
JAP-801	Japan	JAP-801-H-008	EXP200653	yes	no	URINE	SAMN37560248	ST95	O1	B2	ND	ND	ND	ND	1	1
JAP-801	Japan	JAP-801-H-003	EXP200659	no	yes	URINE	SAMN37560249	ST538	O13	B2	fimH20	0	1	non-MDR	0	0
JAP-801	Japan	JAP-801-H-009	EXP200660	yes	no	URINE	SAMN37560250	ST131	O16	B2	ND	ND	ND	ND	0	1
JAP-801	Japan	JAP-801-H-016	EXP200661	no	yes	BLOOD	SAMN37560251	ST2179	O9	B1	fimH32	3	7	MDR	0	0
JAP-801	Japan	JAP-801-H-009	EXP200667	yes	yes	BLOOD	SAMN37560252	ST131	O16	B2	fimH41	1	4	MDR	0	1
JAP-801	Japan	JAP-801-H-004	EXP200673	no	yes	URINE	SAMN37560253	ST131	O25	B2	fimH30-Rx	2	3	MDR	1	1
JAP-801	Japan	JAP-801-H-010	EXP200674	no	yes	BLOOD	SAMN37560254	ST73	O6	B2	fimH10	0	3	MDR	1	1
JAP-801	Japan	JAP-801-H-011	EXP200681	yes	no	URINE	SAMN37560255	ST131	O25	B2	ND	ND	ND	ND	1	1
JAP-801	Japan	JAP-801-H-011	EXP200688	yes	yes	BLOOD	SAMN37560256	ST131	O25	B2	fimH30-Rx	2	6	MDR	1	1
JAP-801	Japan	JAP-801-H-005	EXP200694	no	yes	URINE	SAMN37560257	ST73	O2	B2	fimH13	0	0	non-MDR	1	1
JAP-801	Japan	JAP-801-H-012	EXP200695	yes	no	URINE	SAMN37560258	ST131	O25	B2	ND	ND	ND	ND	1	1
JAP-801	Japan	JAP-801-H-006	EXP200701	yes	yes	BLOOD	SAMN37560259	ST961	O4	B2	fimH178	0	0	non-MDR	0	1
JAP-801	Japan	JAP-801-H-012	EXP200702	yes	yes	BLOOD	SAMN37560260	ST131	O25	B2	fimH30-Rx	3	7	MDR	1	1
JAP-801	Japan	JAP-801-H-013	EXP200709	yes	no	URINE	SAMN37560261	ST69	O17_O44_O73_O77_O106	D	ND	ND	ND	ND	0	0
JAP-801	Japan	JAP-801-H-006	EXP200715	yes	no	URINE	SAMN37560262	ST961	O4	B2	ND	ND	ND	ND	0	1
JAP-801	Japan	JAP-801-H-013	EXP200716	yes	yes	BLOOD	SAMN37560263	ST69	O17_O44_O73_O77_O106	D	fimH27	0	2	non-MDR	0	0
JAP-801	Japan	JAP-801-H-014	EXP200723	yes	no	URINE	SAMN37560264	ST131	O25	B2	ND	ND	ND	ND	1	1
JAP-801	Japan	JAP-801-H-014	EXP200730	yes	no	URINE	SAMN37560265	ST131	O25	B2	ND	ND	ND	ND	1	1
JAP-801	Japan	JAP-801-H-014	EXP200737	yes	no	URINE	SAMN37560266	ST131	O25	B2	ND	ND	ND	ND	1	1
JAP-801	Japan	JAP-801-H-014	EXP200744	yes	yes	BLOOD	SAMN37560267	ST131	O25	B2	fimH22	0	1	non-MDR	1	1
ESP-207	Spain	ESP-207-H-001	EXP200757	no	yes	BLOOD	SAMN37560268	ST131	O25	B2	fimH30-Rx	2	5	MDR	1	1
ESP-207	Spain	ESP-207-H-002	EXP200759	no	yes	BLOOD	SAMN37560269	ST131	O25	B2	fimH30-Rx	3	5	MDR	1	1
ESP-207	Spain	ESP-207-H-003	EXP200761	no	yes	BLOOD	SAMN37560270	ST95	O1	B2	fimH30	0	0	non-MDR	1	1
ESP-207	Spain	ESP-207-H-004	EXP200763	yes	yes	BLOOD	SAMN37560271	ST141	O2	B2	fimH5	0	0	non-MDR	1	1
ESP-207	Spain	ESP-207-H-004	EXP200765	yes	no	URINE	SAMN37560272	ST141	O2	B2	ND	ND	ND	ND	1	1
ESP-207	Spain	ESP-207-H-005	EXP200769	no	yes	BLOOD	SAMN37560273	ST88	O8	C	fimH761	0	3	MDR	0	0
ESP-207	Spain	ESP-207-H-006	EXP200771	no	yes	BLOOD	SAMN37560274	ST8097	O93	B1	fimH86	0	1	non-MDR	0	0
ESP-207	Spain	ESP-207-H-007	EXP200773	no	yes	BLOOD	SAMN37560275	ST216	O154	A	fimH69	0	0	non-MDR	0	0
ESP-207	Spain	ESP-207-H-008	EXP200775	yes	yes	BLOOD	SAMN37560276	ST95	O1	B2	fimH41	0	2	non-MDR	1	1
ESP-207	Spain	ESP-207-H-008	EXP200777	yes	no	URINE	SAMN37560277	ST95	O1	B2	ND	ND	ND	ND	1	1
ESP-207	Spain	ESP-207-H-009	EXP200779	no	yes	BLOOD	SAMN37560278	ST69	O15	D	fimH27	0	2	non-MDR	0	1
ESP-207	Spain	ESP-207-H-010	EXP200781	no	yes	BLOOD	SAMN37560279	ST73	O6	B2	fimH30	0	1	non-MDR	1	1
ESP-207	Spain	ESP-207-H-011	EXP200783	yes	yes	BLOOD	SAMN37560280	ST10	O153	A	fimH137	0	0	non-MDR	0	0
ESP-207	Spain	ESP-207-H-011	EXP200785	yes	no	URINE	SAMN37560281	ST10	O153	A	ND	ND	ND	ND	0	0
ESP-207	Spain	ESP-207-H-012	EXP200787	no	yes	BLOOD	SAMN37560282	ST101	ND	B1	fimH380	0	4	MDR	0	0
ESP-207	Spain	ESP-207-H-013	EXP200789	no	yes	BLOOD	SAMN37560283	ST297	O45	B1	fimH38	1	3	MDR	0	0
ESP-207	Spain	ESP-207-H-014	EXP200791	no	yes	BLOOD	SAMN37560284	ST405	O2	D	fimH56	0	1	non-MDR	1	1
ESP-207	Spain	ESP-207-H-015	EXP200793	yes	yes	BLOOD	SAMN37560285	ST393	O15	D	fimH54	2	5	MDR	0	1
ESP-207	Spain	ESP-207-H-015	EXP200795	yes	no	URINE	SAMN37560286	ST393	O15	D	ND	ND	ND	ND	0	1
ESP-207	Spain	ESP-207-H-016	EXP200799	yes	yes	BLOOD	SAMN37560287	ST12	O4	B2	fimH106	0	2	non-MDR	0	1
ESP-207	Spain	ESP-207-H-016	EXP200801	yes	no	URINE	SAMN37560288	ST12	O4	B2	ND	ND	ND	ND	0	1
ESP-207	Spain	ESP-207-H-017	EXP200803	no	yes	BLOOD	SAMN37560289	ST95	O2	B2	fimH27	0	0	non-MDR	1	1
ESP-207	Spain	ESP-207-H-018	EXP200805	no	yes	BLOOD	SAMN37560290	ST567	O83	B2	fimH13	0	0	non-MDR	0	0
ESP-207	Spain	ESP-207-H-019	EXP200807	no	yes	BLOOD	SAMN37560291	ST59	O1	F	fimH41	0	1	non-MDR	1	1
ESP-207	Spain	ESP-207-H-020	EXP200809	no	yes	BLOOD	SAMN37560292	ST131	O25	B2	fimH30-Rx	1	4	MDR	1	1
ESP-207	Spain	ESP-207-H-021	EXP200811	no	yes	BLOOD	SAMN37560293	ST95	O2	B2	fimH27	0	2	non-MDR	1	1
ESP-207	Spain	ESP-207-H-022	EXP200815	yes	yes	BLOOD	SAMN37560294	ST73	O6	B2	fimH10	0	0	non-MDR	1	1
ESP-207	Spain	ESP-207-H-022	EXP200817	yes	no	URINE	SAMN37560295	ST73	O6	B2	ND	ND	ND	ND	1	1
ESP-207	Spain	ESP-207-H-023	EXP200821	no	yes	BLOOD	SAMN37560296	ST69	O17_O44_O73_O77_O106	D	fimH27	1	3	MDR	0	0
ESP-207	Spain	ESP-207-H-024	EXP200825	no	yes	BLOOD	SAMN37560297	ST3101	O78	C	fimH39	0	0	non-MDR	0	0
ESP-207	Spain	ESP-207-H-025	EXP200831	no	yes	BLOOD	SAMN37560298	ST59	O1	F	fimH41	1	3	MDR	1	1
ESP-207	Spain	ESP-207-H-030	EXP200833	no	yes	BLOOD	SAMN37560299	ST69	O17_O44_O73_O77_O106	D	fimH27	0	0	non-MDR	0	0
ESP-207	Spain	ESP-207-H-026	EXP200835	no	yes	BLOOD	SAMN37560300	ST23	O8	C	fimH35	1	2	non-MDR	0	0
ESP-207	Spain	ESP-207-H-027	EXP200837	no	yes	BLOOD	SAMN37560301	ST135	O2	B2	fimH8	0	0	non-MDR	1	1
ESP-207	Spain	ESP-207-H-028	EXP200839	no	yes	BLOOD	SAMN37560302	ST101	O109	B1	fimH86	0	3	MDR	0	0
ESP-207	Spain	ESP-207-H-029	EXP200841	no	yes	BLOOD	SAMN37560303	ST88	O8	C	fimH25	0	0	non-MDR	0	0
ESP-207	Spain	ESP-207-H-031	EXP200843	no	yes	BLOOD	SAMN37560304	ST141	O2	B2	fimH14	0	0	non-MDR	1	1
ESP-207	Spain	ESP-207-H-032	EXP200845	yes	yes	BLOOD	SAMN37560305	ST95	O2	B2	fimH27	0	0	non-MDR	1	1
ESP-207	Spain	ESP-207-H-032	EXP200847	yes	no	URINE	SAMN37560306	ST95	O2	B2	ND	ND	ND	ND	1	1
ESP-207	Spain	ESP-207-H-033	EXP200849	no	yes	BLOOD	SAMN37560307	ST648	O153	F	fimH58	0	3	MDR	0	0
ESP-207	Spain	ESP-207-H-034	EXP200851	no	yes	URINE	SAMN37560308	ST131	O25	B2	fimH30-Rx	2	5	MDR	1	1
ESP-207	Spain	ESP-207-H-035	EXP200853	no	yes	BLOOD	SAMN37560309	ST12	O4	B2	fimH6	0	1	non-MDR	0	1
ESP-207	Spain	ESP-207-H-036	EXP200855	no	yes	URINE	SAMN37560310	ST95	O1	B2	fimH30	0	1	non-MDR	1	1
ESP-207	Spain	ESP-207-H-037	EXP200857	no	yes	BLOOD	SAMN37560311	ST95	O1	B2	fimH41	0	1	non-MDR	1	1
ESP-207	Spain	ESP-207-H-038	EXP200859	no	yes	URINE	SAMN37560312	ST73	O6	B2	fimH70	0	0	non-MDR	1	1
ESP-207	Spain	ESP-207-H-039	EXP200861	no	yes	URINE	SAMN37560313	ST404	O75	B2	fimH27	0	0	non-MDR	0	1
ESP-207	Spain	ESP-207-H-040	EXP200863	no	yes	URINE	SAMN37560314	ST95	O2	B2	fimH27	1	3	MDR	1	1
ESP-207	Spain	ESP-207-H-041	EXP200865	no	yes	BLOOD	SAMN37560315	ST95	O2	B2	fimH27	1	4	MDR	1	1
ESP-207	Spain	ESP-207-H-042	EXP200867	no	yes	URINE	SAMN37560316	ST73	O6	B2	fimH1194	0	1	non-MDR	1	1
ESP-207	Spain	ESP-207-H-044	EXP200869	no	yes	URINE	SAMN37560317	ST131	O25	B2	fimH22	0	1	non-MDR	1	1
ESP-207	Spain	ESP-207-H-045	EXP200871	no	yes	BLOOD	SAMN37560318	ST131	O16	B2	fimH41	1	4	MDR	0	1
USA-700	U.S.A.	USA-700-H-001	EXP201009	yes	yes	BLOOD	SAMN37560319	ST144	O16	B2	fimH176	0	0	non-MDR	0	1
USA-700	U.S.A.	USA-700-H-001	EXP201011	yes	no	URINE	SAMN37560320	ST144	O16	B2	ND	ND	ND	ND	0	1
USA-700	U.S.A.	USA-700-H-002	EXP201013	yes	yes	BLOOD	SAMN37560321	ST2279	O25	B2	fimH5	3	6	MDR	1	1
USA-700	U.S.A.	USA-700-H-002	EXP201015	yes	no	URINE	SAMN37560322	ST2279	O25	B2	ND	ND	ND	ND	1	1
USA-700	U.S.A.	USA-700-H-003	EXP201017	no	yes	URINE	SAMN37560323	ST131	O25	B2	fimH30-Rx	2	4	MDR	1	1
USA-700	U.S.A.	USA-700-H-004	EXP201019	no	yes	URINE	SAMN37560324	ST963	OgN12	D	fimH26	1	3	MDR	0	0
USA-700	U.S.A.	USA-700-H-005	EXP201021	no	yes	URINE	SAMN37560325	ST448	O148	B1	fimH31	0	0	non-MDR	0	0
USA-700	U.S.A.	USA-700-H-006	EXP201023	no	yes	BLOOD	SAMN37560326	ST131	O25	B2	fimH30-Rx	2	5	MDR	1	1
USA-700	U.S.A.	USA-700-H-008	EXP201027	no	yes	BLOOD	SAMN37560327	ST399	O25	A	Unknown	0	0	non-MDR	1	1
USA-700	U.S.A.	USA-700-H-009	EXP201029	no	yes	URINE	SAMN37560328	ST131	O25	B2	fimH30-Rx	3	7	MDR	1	1
USA-700	U.S.A.	USA-700-H-010	EXP201031	no	yes	URINE	SAMN37560329	ST127	O6	B2	fimH8	0	1	non-MDR	1	1
USA-700	U.S.A.	USA-700-H-011	EXP201033	no	yes	URINE	SAMN37560330	ST131	O25	B2	fimH30	1	2	non-MDR	1	1
USA-700	U.S.A.	USA-700-H-012	EXP201035	no	yes	URINE	SAMN37560331	ST12	O4	B2	fimH5	0	0	non-MDR	0	1
USA-700	U.S.A.	USA-700-H-013	EXP201037	no	yes	URINE	SAMN37560332	ST448	O148	B1	fimH31	0	0	non-MDR	0	0
USA-700	U.S.A.	USA-700-H-014	EXP201039	no	yes	URINE	SAMN37560333	ST973	O21	D	fimH95	0	0	non-MDR	0	0
USA-700	U.S.A.	USA-700-H-015	EXP201041	no	yes	BLOOD	SAMN37560334	ST131	O25	B2	fimH30-Rx	3	6	MDR	1	1
USA-700	U.S.A.	USA-700-H-016	EXP201043	no	yes	URINE	SAMN37560335	ST648	O1	F	Unknown	2	4	MDR	1	1
USA-700	U.S.A.	USA-700-H-017	EXP201045	no	yes	BLOOD	SAMN37560336	ST131	O25	B2	fimH30-Rx	3	7	MDR	1	1
USA-700	U.S.A.	USA-700-H-018	EXP201047	no	yes	BLOOD	SAMN37560337	ST973	O21	D	fimH95	1	4	MDR	0	0
USA-700	U.S.A.	USA-700-H-019	EXP201049	no	yes	URINE	SAMN37560338	ST62	O7	F	fimH44	0	0	non-MDR	0	0
USA-700	U.S.A.	USA-700-H-020	EXP201053	yes	no	URINE	SAMN37560339	ST1946	O15	B2	ND	ND	ND	ND	0	1
USA-700	U.S.A.	USA-700-H-020	EXP201055	yes	yes	URINE	SAMN37560340	ST1946	O15	B2	fimH115	0	0	non-MDR	0	1
USA-700	U.S.A.	USA-700-H-021	EXP201057	no	yes	URINE	SAMN37560341	ST224	O181	B1	fimH61	1	4	MDR	0	0
USA-700	U.S.A.	USA-700-H-022	EXP201059	no	yes	BLOOD	SAMN37560342	ST10	O19ab	A	fimH28	1	4	MDR	0	0
USA-700	U.S.A.	USA-700-H-024	EXP201063	no	yes	URINE	SAMN37560343	ST131	O25	B2	fimH30-Rx	3	8	MDR	1	1
USA-700	U.S.A.	USA-700-H-025	EXP201065	no	yes	URINE	SAMN37560344	ST131	O25	B2	fimH30	1	2	non-MDR	1	1
USA-700	U.S.A.	USA-700-H-026	EXP201067	no	yes	URINE	SAMN37560345	ST744	O101_O162	A	fimH54	2	6	MDR	0	0
USA-700	U.S.A.	USA-700-H-027	EXP201069	no	yes	URINE	SAMN37560346	ST131	O25	B2	fimH30-Rx	2	4	MDR	1	1
USA-700	U.S.A.	USA-700-H-028	EXP201071	no	yes	BLOOD	SAMN37560347	ST58	ND	B1	fimH32	0	3	MDR	0	0
USA-700	U.S.A.	USA-700-H-029	EXP201073	no	yes	BLOOD	SAMN37560348	ST127	O6	B2	fimH8	0	2	non-MDR	1	1
USA-700	U.S.A.	USA-700-H-030	EXP201075	yes	no	URINE	SAMN37560349	ST2619	O1	B2	ND	ND	ND	ND	1	1
USA-700	U.S.A.	USA-700-H-030	EXP201077	yes	yes	BLOOD	SAMN37560350	ST2619	O1	B2	fimH41	0	0	non-MDR	1	1
USA-700	U.S.A.	USA-700-H-033	EXP201083	no	yes	BLOOD	SAMN37560351	ST131	O25	B2	fimH30	1	2	non-MDR	1	1
USA-700	U.S.A.	USA-700-H-034	EXP201085	no	yes	BLOOD	SAMN37560352	ST95	O2	B2	fimH41	0	0	non-MDR	1	1
FRA-507	France	FRA-507-H-041	EXP201235	yes	yes	BLOOD	SAMN37560353	ST95	O1	B2	fimH27	0	0	non-MDR	1	1
FRA-507	France	FRA-507-H-041	EXP201237	yes	no	URINE	SAMN37560354	ST95	O1	B2	ND	ND	ND	ND	1	1
FRA-507	France	FRA-507-H-042	EXP201239	yes	no	URINE	SAMN37560355	ST131	O25	B2	ND	ND	ND	ND	1	1
FRA-507	France	FRA-507-H-042	EXP201241	yes	yes	BLOOD	SAMN37560356	ST131	O25	B2	fimH30	1	1	non-MDR	1	1
FRA-507	France	FRA-507-H-039	EXP201245	yes	yes	BLOOD	SAMN37560357	ST95	O1	B2	fimH41	0	0	non-MDR	1	1
FRA-507	France	FRA-507-H-044	EXP201247	yes	yes	BLOOD	SAMN37560358	ST1236	O62	B2	fimH253	0	0	non-MDR	0	0
FRA-507	France	FRA-507-H-044	EXP201249	yes	no	URINE	SAMN37560359	ST1236	O62	B2	ND	ND	ND	ND	0	0
FRA-507	France	FRA-507-H-043	EXP201251	yes	yes	BLOOD	SAMN37560360	ST58	O88	B1	fimH24	0	0	non-MDR	0	0
FRA-507	France	FRA-507-H-043	EXP201253	yes	no	URINE	SAMN37560361	ST58	O88	B1	ND	ND	ND	ND	0	0
FRA-507	France	FRA-507-H-045	EXP201255	yes	yes	BLOOD	SAMN37560362	ST69	O15	D	fimH27	0	3	MDR	0	1
FRA-507	France	FRA-507-H-045	EXP201257	yes	no	URINE	SAMN37560363	ST69	O15	D	ND	ND	ND	ND	0	1

## Sheet: Suppl_ Table_S2 (AMR_included)
Original Site Number	Country	Subject ID (Patient ID)	Unique Isolate identifier (Barcode)	Included in Paired isolate collection (yes/no)	Unique isolate collection (yes/no)	Sample Type (source)	Accession number (NCBI)	Ampicillin (MIC)	Ampicillin/Sulbactam (MIC)	Pipeacillin/ Tazobactam (MIC)	Aztreonam (MIC)	Cefazolin (MIC)	Ceftriaxone (MIC)	Ceftazidime (MIC)	Cefepime (MIC)	Ceftazidime/Avibactam (MIC)	Ceftolozane/Tazobactam (MIC)	Imipenem (MIC)	Meropenem (MIC)	Ertapenem (MIC)	Doripenem (MIC)	Gentamicin (MIC)	Tobramycin (MIC)	Amikacin (MIC)	Ciprofloxacin (MIC)	Levofloxacin (MIC)	Tetracycline (MIC)	Tigecycline (MIC)	Minocycline (MIC)	Colistin (MIC)	Trimethoprim/ Sulfamethoxazole (MIC)	Nitrofurantoin (MIC)	Amikacin	Ampicillin	Ampicillin/Sulbactam	Aztreonam	Cefazolin	Cefepime	Ceftazidime	Ceftazidime/Avibactam	Ceftolozane/ Tazobactam	Ceftriaxone	Ciprofloxacin	Doripenem	Ertapenem	Gentamicin	Imipenem	Levofloxacin	Meropenem
FRA-507	France	FRA-507-H-001	EXP200001	no	yes	URINE	SAMN37560058	<=8	<=4	<=8	<=1	2	<=0,5	<=1	<=2	<=2	<=2	<=1	<=0,5	<=0,25	<=0,5	<=2	<=2	<=8	<=0,5	<=1	<=4	<=1	<=1	0.5	<=2	<=32	S	S	S	S	S	S	S	S	S	S	S or I	S	S	S	S	S or I	S
FRA-507	France	FRA-507-H-003	EXP200005	no	yes	URINE	SAMN37560059	>16	>16	<=8	<=1	8	<=0,5	<=1	<=2	<=2	<=2	<=1	<=0,5	<=0,25	<=0,5	<=2	<=2	<=8	<=0,5	<=1	<=4	<=1	<=1	0.5	<=2	<=32	S	R	R	S	S	S	S	S	S	S	S or I	S	S	S	S	S or I	S
FRA-507	France	FRA-507-H-004	EXP200007	no	yes	BLOOD	SAMN37560060	>16	>16	<=8	4	>16	>32	<=1	4	<=2	<=2	<=1	<=0,5	<=0,25	<=0,5	<=2	<=2	<=8	<=0,5	<=1	>8	<=1	4	0.5	<=2	<=32	S	R	R	S	R	S	S	S	S	R	S or I	S	S	S	S	S or I	S
FRA-507	France	FRA-507-H-006	EXP200009	no	yes	BLOOD	SAMN37560061	>16	16	<=8	<=1	4	<=0,5	<=1	<=2	<=2	<=2	<=1	<=0,5	<=0,25	<=0,5	<=2	<=2	<=8	<=0,5	<=1	<=4	<=1	<=1	0.5	>4	<=32	S	R	I	S	S	S	S	S	S	S	S or I	S	S	S	S	S or I	S
FRA-507	France	FRA-507-H-005	EXP200011	no	yes	BLOOD	SAMN37560062	<=8	<=4	<=8	<=1	2	<=0,5	<=1	<=2	<=2	<=2	<=1	<=0,5	<=0,25	<=0,5	<=2	<=2	<=8	<=0,5	<=1	<=4	<=1	<=1	0.5	<=2	<=32	S	S	S	S	S	S	S	S	S	S	S or I	S	S	S	S	S or I	S
FRA-507	France	FRA-507-H-007	EXP200013	no	yes	BLOOD	SAMN37560063	>16	8	<=8	<=1	2	<=0,5	<=1	<=2	<=2	<=2	<=1	<=0,5	<=0,25	<=0,5	>8	>8	<=8	<=0,5	<=1	>8	<=1	4	0.5	>4	<=32	S	R	S	S	S	S	S	S	S	S	S or I	S	S	R	S	S or I	S
FRA-507	France	FRA-507-H-008	EXP200015	yes	no	URINE	SAMN37560064	>16	8	<=8	<=1	2	<=0,5	<=1	<=2	<=2	<=2	<=1	<=0,5	<=0,25	<=0,5	<=2	<=2	<=8	<=0,5	<=1	>8	<=1	<=1	0.5	>4	<=32	S	R	S	S	S	S	S	S	S	S	S or I	S	S	S	S	S or I	S
FRA-507	France	FRA-507-H-008	EXP200017	yes	yes	BLOOD	SAMN37560065	>16	16	<=8	<=1	4	<=0,5	<=1	<=2	<=2	<=2	<=1	<=0,5	<=0,25	<=0,5	<=2	<=2	<=8	<=0,5	<=1	<=4	<=1	<=1	0.5	>4	<=32	S	R	I	S	S	S	S	S	S	S	S or I	S	S	S	S	S or I	S
FRA-507	France	FRA-507-H-009	EXP200019	yes	no	URINE	SAMN37560066	>16	16	<=8	<=1	4	<=0,5	<=1	<=2	<=2	<=2	<=1	<=0,5	<=0,25	<=0,5	<=2	<=2	<=8	<=0,5	<=1	>8	<=1	>8	0.5	<=2	<=32	S	R	I	S	S	S	S	S	S	S	S or I	S	S	S	S	S or I	S
FRA-507	France	FRA-507-H-009	EXP200021	yes	yes	BLOOD	SAMN37560067	>16	8	<=8	<=1	2	<=0,5	<=1	<=2	<=2	<=2	<=1	<=0,5	<=0,25	<=0,5	<=2	<=2	<=8	<=0,5	<=1	>8	<=1	>8	0.5	<=2	<=32	S	R	S	S	S	S	S	S	S	S	S or I	S	S	S	S	S or I	S
FRA-507	France	FRA-507-H-010	EXP200023	yes	no	URINE	SAMN37560068	>16	16	<=8	<=1	2	<=0,5	<=1	<=2	<=2	<=2	<=1	<=0,5	<=0,25	<=0,5	<=2	<=2	<=8	<=0,5	<=1	>8	<=1	4	0.5	>4	<=32	S	R	I	S	S	S	S	S	S	S	S or I	S	S	S	S	S or I	S
FRA-507	France	FRA-507-H-010	EXP200025	yes	yes	BLOOD	SAMN37560069	>16	8	<=8	<=1	2	<=0,5	<=1	<=2	<=2	<=2	<=1	<=0,5	<=0,25	<=0,5	<=2	<=2	<=8	<=0,5	<=1	<=4	<=1	2	0.5	>4	<=32	S	R	S	S	S	S	S	S	S	S	S or I	S	S	S	S	S or I	S
FRA-507	France	FRA-507-H-011	EXP200027	no	yes	BLOOD	SAMN37560070	<=8	<=4	<=8	<=1	2	<=0,5	<=1	<=2	<=2	<=2	<=1	<=0,5	<=0,25	<=0,5	<=2	<=2	<=8	<=0,5	<=1	<=4	<=1	2	1	<=2	<=32	S	S	S	S	S	S	S	S	S	S	S or I	S	S	S	S	S or I	S
FRA-507	France	FRA-507-H-012	EXP200029	yes	yes	BLOOD	SAMN37560071	>16	>16	<=8	8	>16	>32	2	>16	<=2	<=2	<=1	<=0,5	<=0,25	<=0,5	<=2	<=2	<=8	<=0,5	<=1	<=4	<=1	<=1	4	<=2	<=32	S	R	R	I	R	R	S	S	S	R	S or I	S	S	S	S	S or I	S
FRA-507	France	FRA-507-H-012	EXP200031	yes	no	URINE	SAMN37560072	>16	16	<=8	4	>16	>32	<=1	4	<=2	<=2	<=1	<=0,5	<=0,25	<=0,5	<=2	<=2	<=8	<=0,5	<=1	<=4	<=1	<=1	4	<=2	<=32	S	R	I	S	R	S	S	S	S	R	S or I	S	S	S	S	S or I	S
FRA-507	France	FRA-507-H-013	EXP200033	no	yes	BLOOD	SAMN37560073	<=8	<=4	<=8	<=1	<=1	<=0,5	<=1	<=2	<=2	<=2	<=1	<=0,5	<=0,25	<=0,5	<=2	<=2	<=8	<=0,5	<=1	>8	<=1	2	0.25	<=2	<=32	S	S	S	S	S	S	S	S	S	S	S or I	S	S	S	S	S or I	S
FRA-507	France	FRA-507-H-014	EXP200035	yes	no	URINE	SAMN37560074	<=8	<=4	<=8	<=1	2	<=0,5	<=1	<=2	<=2	<=2	<=1	<=0,5	<=0,25	<=0,5	<=2	<=2	<=8	<=0,5	<=1	<=4	<=1	<=1	0.25	<=2	<=32	S	S	S	S	S	S	S	S	S	S	S or I	S	S	S	S	S or I	S
FRA-507	France	FRA-507-H-014	EXP200037	yes	yes	BLOOD	SAMN37560075	<=8	<=4	<=8	<=1	<=1	<=0,5	<=1	<=2	<=2	<=2	<=1	<=0,5	<=0,25	<=0,5	<=2	<=2	<=8	<=0,5	<=1	<=4	<=1	<=1	0.5	<=2	<=32	S	S	S	S	S	S	S	S	S	S	S or I	S	S	S	S	S or I	S
FRA-507	France	FRA-507-H-015	EXP200039	no	yes	BLOOD	SAMN37560076	<=8	<=4	<=8	<=1	2	<=0,5	<=1	<=2	<=2	<=2	<=1	<=0,5	<=0,25	<=0,5	<=2	<=2	<=8	<=0,5	<=1	<=4	<=1	<=1	0.5	<=2	<=32	S	S	S	S	S	S	S	S	S	S	S or I	S	S	S	S	S or I	S
FRA-507	France	FRA-507-H-016	EXP200041	yes	no	URINE	SAMN37560077	<=8	<=4	<=8	<=1	2	<=0,5	<=1	<=2	<=2	<=2	<=1	<=0,5	<=0,25	<=0,5	<=2	<=2	<=8	<=0,5	<=1	<=4	<=1	<=1	0.25	<=2	<=32	S	S	S	S	S	S	S	S	S	S	S or I	S	S	S	S	S or I	S
FRA-507	France	FRA-507-H-016	EXP200043	yes	yes	BLOOD	SAMN37560078	<=8	<=4	<=8	<=1	2	<=0,5	<=1	<=2	<=2	<=2	<=1	<=0,5	<=0,25	<=0,5	<=2	<=2	<=8	<=0,5	<=1	<=4	<=1	<=1	0.25	<=2	<=32	S	S	S	S	S	S	S	S	S	S	S or I	S	S	S	S	S or I	S
FRA-507	France	FRA-507-H-017	EXP200045	yes	no	URINE	SAMN37560079	>16	>16	<=8	<=1	8	<=0,5	<=1	<=2	<=2	<=2	<=1	<=0,5	<=0,25	<=0,5	<=2	<=2	<=8	<=0,5	<=1	>8	<=1	>8	0.25	>4	<=32	S	R	R	S	S	S	S	S	S	S	S or I	S	S	S	S	S or I	S
FRA-507	France	FRA-507-H-017	EXP200047	yes	yes	BLOOD	SAMN37560080	>16	>16	32	<=1	8	<=0,5	<=1	<=2	<=2	<=2	<=1	<=0,5	<=0,25	<=0,5	<=2	<=2	<=8	<=0,5	<=1	>8	<=1	>8	0.25	>4	<=32	S	R	R	S	S	S	S	S	S	S	S or I	S	S	S	S	S or I	S
FRA-507	France	FRA-507-H-018	EXP200049	yes	yes	BLOOD	SAMN37560081	<=8	<=4	<=8	<=1	2	<=0,5	<=1	<=2	<=2	<=2	<=1	<=0,5	<=0,25	<=0,5	<=2	<=2	<=8	<=0,5	<=1	<=4	<=1	<=1	0.25	<=2	<=32	S	S	S	S	S	S	S	S	S	S	S or I	S	S	S	S	S or I	S
FRA-507	France	FRA-507-H-018	EXP200051	yes	no	URINE	SAMN37560082	<=8	<=4	<=8	<=1	2	<=0,5	<=1	<=2	<=2	<=2	<=1	<=0,5	<=0,25	<=0,5	<=2	<=2	<=8	<=0,5	<=1	<=4	<=1	<=1	0.25	<=2	<=32	S	S	S	S	S	S	S	S	S	S	S or I	S	S	S	S	S or I	S
FRA-507	France	FRA-507-H-018	EXP200053	yes	no	OTHER Bile	SAMN37560083	<=8	<=4	<=8	<=1	2	<=0,5	<=1	<=2	<=2	<=2	<=1	<=0,5	<=0,25	<=0,5	<=2	<=2	<=8	<=0,5	<=1	<=4	<=1	<=1	0.5	<=2	<=32	S	S	S	S	S	S	S	S	S	S	S or I	S	S	S	S	S or I	S
FRA-507	France	FRA-507-H-020	EXP200059	yes	yes	BLOOD	SAMN37560084	>16	16	<=8	<=1	16	<=0,5	<=1	<=2	<=2	<=2	<=1	<=0,5	<=0,25	<=0,5	<=2	<=2	<=8	<=0,5	<=1	>8	<=1	2	0.5	>4	<=32	S	R	I	S	S	S	S	S	S	S	S or I	S	S	S	S	S or I	S
FRA-507	France	FRA-507-H-020	EXP200061	yes	no	URINE	SAMN37560085	>16	16	<=8	<=1	16	<=0,5	<=1	<=2	<=2	<=2	<=1	<=0,5	<=0,25	<=0,5	<=2	<=2	<=8	<=0,5	<=1	>8	<=1	<=1	0.5	>4	<=32	S	R	I	S	S	S	S	S	S	S	S or I	S	S	S	S	S or I	S
FRA-507	France	FRA-507-H-021	EXP200065	yes	yes	BLOOD	SAMN37560086	>16	16	<=8	<=1	4	<=0,5	<=1	<=2	<=2	<=2	<=1	<=0,5	<=0,25	<=0,5	<=2	<=2	<=8	<=0,5	<=1	>8	<=1	>8	0.25	>4	<=32	S	R	I	S	S	S	S	S	S	S	S or I	S	S	S	S	S or I	S
FRA-507	France	FRA-507-H-021	EXP200067	yes	no	URINE	SAMN37560087	>16	16	<=8	<=1	4	<=0,5	<=1	<=2	<=2	<=2	<=1	<=0,5	<=0,25	<=0,5	<=2	<=2	<=8	<=0,5	<=1	>8	<=1	>8	0.5	>4	<=32	S	R	I	S	S	S	S	S	S	S	S or I	S	S	S	S	S or I	S
FRA-507	France	FRA-507-H-022	EXP200069	no	yes	URINE	SAMN37560088	>16	16	<=8	<=1	8	<=0,5	<=1	<=2	<=2	<=2	<=1	<=0,5	<=0,25	<=0,5	<=2	<=2	<=8	<=0,5	<=1	<=4	<=1	<=1	0.25	<=2	<=32	S	R	I	S	S	S	S	S	S	S	S or I	S	S	S	S	S or I	S
FRA-507	France	FRA-507-H-023	EXP200074	yes	yes	BLOOD	SAMN37560089	<=8	<=4	<=8	<=1	2	<=0,5	<=1	<=2	<=2	<=2	<=1	<=0,5	<=0,25	<=0,5	<=2	<=2	<=8	<=0,5	<=1	<=4	<=1	<=1	0.25	<=2	<=32	S	S	S	S	S	S	S	S	S	S	S or I	S	S	S	S	S or I	S
FRA-507	France	FRA-507-H-024	EXP200075	no	yes	BLOOD	SAMN37560090	>16	16	<=8	<=1	4	<=0,5	<=1	<=2	<=2	<=2	<=1	<=0,5	<=0,25	<=0,5	<=2	<=2	<=8	<=0,5	<=1	<=4	<=1	<=1	0.5	<=2	<=32	S	R	I	S	S	S	S	S	S	S	S or I	S	S	S	S	S or I	S
FRA-507	France	FRA-507-H-023	EXP200077	yes	no	OTHER Ascites liquid	SAMN37560091	<=8	<=4	<=8	<=1	2	<=0,5	<=1	<=2	<=2	<=2	<=1	<=0,5	<=0,25	<=0,5	<=2	<=2	<=8	<=0,5	<=1	<=4	<=1	<=1	0.5	<=2	<=32	S	S	S	S	S	S	S	S	S	S	S or I	S	S	S	S	S or I	S
FRA-507	France	FRA-507-H-027	EXP200080	no	yes	BLOOD	SAMN37560092	>16	16	<=8	<=1	4	<=0,5	<=1	<=2	<=2	<=2	<=1	<=0,5	<=0,25	<=0,5	>8	8	<=8	>2	>8	<=4	<=1	<=1	0.5	<=2	<=32	S	R	I	S	S	S	S	S	S	S	R	S	S	R	S	R	S
FRA-507	France	FRA-507-H-025	EXP200081	yes	yes	BLOOD	SAMN37560093	<=8	<=4	<=8	<=1	<=1	<=0,5	<=1	<=2	<=2	<=2	<=1	<=0,5	<=0,25	<=0,5	<=2	<=2	<=8	<=0,5	<=1	<=4	<=1	<=1	0.5	<=2	<=32	S	S	S	S	S	S	S	S	S	S	S or I	S	S	S	S	S or I	S
FRA-507	France	FRA-507-H-025	EXP200083	yes	no	URINE	SAMN37560094	<=8	<=4	<=8	<=1	<=1	<=0,5	<=1	<=2	<=2	<=2	<=1	<=0,5	<=0,25	<=0,5	<=2	<=2	<=8	<=0,5	<=1	<=4	<=1	<=1	0.5	<=2	<=32	S	S	S	S	S	S	S	S	S	S	S or I	S	S	S	S	S or I	S
FRA-507	France	FRA-507-H-026	EXP200085	yes	no	URINE	SAMN37560095	<=8	<=4	<=8	<=1	2	<=0,5	<=1	<=2	<=2	<=2	<=1	<=0,5	<=0,25	<=0,5	<=2	<=2	<=8	<=0,5	<=1	<=4	<=1	<=1	0.5	>4	<=32	S	S	S	S	S	S	S	S	S	S	S or I	S	S	S	S	S or I	S
FRA-507	France	FRA-507-H-026	EXP200087	yes	yes	BLOOD	SAMN37560096	<=8	<=4	<=8	<=1	2	<=0,5	<=1	<=2	<=2	<=2	<=1	<=0,5	<=0,25	<=0,5	<=2	<=2	<=8	<=0,5	<=1	<=4	<=1	2	0.5	>4	<=32	S	S	S	S	S	S	S	S	S	S	S or I	S	S	S	S	S or I	S
FRA-507	France	FRA-507-H-029	EXP200089	yes	yes	BLOOD	SAMN37560097	<=8	<=4	<=8	<=1	2	<=0,5	<=1	<=2	<=2	<=2	<=1	<=0,5	<=0,25	<=0,5	<=2	<=2	<=8	<=0,5	<=1	<=4	<=1	<=1	0.5	<=2	<=32	S	S	S	S	S	S	S	S	S	S	S or I	S	S	S	S	S or I	S
FRA-507	France	FRA-507-H-029	EXP200091	yes	no	URINE	SAMN37560098	<=8	<=4	<=8	<=1	2	<=0,5	<=1	<=2	<=2	<=2	<=1	<=0,5	<=0,25	<=0,5	<=2	<=2	<=8	<=0,5	<=1	<=4	<=1	<=1	0.125	<=2	<=32	S	S	S	S	S	S	S	S	S	S	S or I	S	S	S	S	S or I	S
FRA-507	France	FRA-507-H-029	EXP200093	yes	no	OTHER Bronchial aspiration	SAMN37560099	<=8	<=4	<=8	<=1	2	<=0,5	<=1	<=2	<=2	<=2	<=1	<=0,5	<=0,25	<=0,5	<=2	<=2	<=8	<=0,5	<=1	<=4	<=1	<=1	0.5	<=2	<=32	S	S	S	S	S	S	S	S	S	S	S or I	S	S	S	S	S or I	S
FRA-507	France	FRA-507-H-030	EXP200095	yes	no	URINE	SAMN37560100	>16	8	<=8	<=1	2	<=0,5	<=1	<=2	<=2	<=2	<=1	<=0,5	<=0,25	<=0,5	<=2	<=2	<=8	<=0,5	<=1	>8	<=1	2	0.5	<=2	<=32	S	R	S	S	S	S	S	S	S	S	S or I	S	S	S	S	S or I	S
FRA-507	France	FRA-507-H-030	EXP200097	yes	yes	BLOOD	SAMN37560101	>16	8	<=8	<=1	<=1	<=0,5	<=1	<=2	<=2	<=2	<=1	<=0,5	<=0,25	<=0,5	<=2	<=2	<=8	<=0,5	<=1	>8	<=1	4	1	<=2	<=32	S	R	S	S	S	S	S	S	S	S	S or I	S	S	S	S	S or I	S
FRA-507	France	FRA-507-H-028	EXP200099	no	yes	BLOOD	SAMN37560102	<=8	<=4	<=8	<=1	<=1	<=0,5	<=1	<=2	<=2	<=2	<=1	<=0,5	<=0,25	<=0,5	<=2	<=2	<=8	<=0,5	<=1	<=4	<=1	<=1	0.5	<=2	<=32	S	S	S	S	S	S	S	S	S	S	S or I	S	S	S	S	S or I	S
FRA-507	France	FRA-507-H-031	EXP200101	yes	yes	BLOOD	SAMN37560103	<=8	<=4	<=8	<=1	2	<=0,5	<=1	<=2	<=2	<=2	<=1	<=0,5	<=0,25	<=0,5	<=2	<=2	<=8	<=0,5	<=1	<=4	<=1	<=1	0.5	<=2	<=32	S	S	S	S	S	S	S	S	S	S	S or I	S	S	S	S	S or I	S
FRA-507	France	FRA-507-H-031	EXP200103	yes	no	URINE	SAMN37560104	<=8	<=4	<=8	<=1	2	<=0,5	<=1	<=2	<=2	<=2	<=1	<=0,5	<=0,25	<=0,5	<=2	<=2	<=8	<=0,5	<=1	<=4	<=1	<=1	1	<=2	<=32	S	S	S	S	S	S	S	S	S	S	S or I	S	S	S	S	S or I	S
FRA-507	France	FRA-507-H-032	EXP200105	no	yes	URINE	SAMN37560105	>16	8	<=8	8	>16	>32	4	4	<=2	<=2	<=1	<=0,5	<=0,25	<=0,5	<=2	<=2	<=8	>2	>8	>8	<=1	2	0.5	>4	<=32	S	R	S	I	R	S	S	S	S	R	R	S	S	S	S	R	S
FRA-507	France	FRA-507-H-033	EXP200107	no	yes	BLOOD	SAMN37560106	<=8	<=4	<=8	<=1	2	<=0,5	<=1	<=2	<=2	<=2	<=1	<=0,5	<=0,25	<=0,5	<=2	<=2	<=8	<=0,5	<=1	<=4	<=1	2	1	<=2	<=32	S	S	S	S	S	S	S	S	S	S	S or I	S	S	S	S	S or I	S
FRA-507	France	FRA-507-H-034	EXP200109	yes	yes	BLOOD	SAMN37560107	>16	16	<=8	<=1	8	<=0,5	<=1	<=2	<=2	<=2	<=1	<=0,5	<=0,25	<=0,5	>8	>8	<=8	>2	8	>8	<=1	>8	0.5	>4	<=32	S	R	I	S	S	S	S	S	S	S	R	S	S	R	S	R	S
FRA-507	France	FRA-507-H-034	EXP200111	yes	no	URINE	SAMN37560108	>16	>16	<=8	<=1	4	<=0,5	<=1	<=2	<=2	<=2	<=1	<=0,5	<=0,25	<=0,5	>8	>8	<=8	>2	4	>8	<=1	>8	0.5	>4	<=32	S	R	R	S	S	S	S	S	S	S	R	S	S	R	S	R	S
FRA-507	France	FRA-507-H-035	EXP200113	no	yes	BLOOD	SAMN37560109	<=8	<=4	<=8	<=1	<=1	<=0,5	<=1	<=2	<=2	<=2	<=1	<=0,5	<=0,25	<=0,5	<=2	<=2	<=8	<=0,5	<=1	<=4	<=1	2	0.5	<=2	<=32	S	S	S	S	S	S	S	S	S	S	S or I	S	S	S	S	S or I	S
FRA-507	France	FRA-507-H-036	EXP200115	no	yes	BLOOD	SAMN37560110	>16	16	<=8	<=1	2	<=0,5	<=1	<=2	<=2	<=2	<=1	<=0,5	<=0,25	<=0,5	<=2	<=2	<=8	<=0,5	<=1	<=4	<=1	2	0.5	<=2	<=32	S	R	I	S	S	S	S	S	S	S	S or I	S	S	S	S	S or I	S
FRA-507	France	FRA-507-H-037	EXP200117	yes	yes	BLOOD	SAMN37560111	<=8	<=4	<=8	<=1	<=1	<=0,5	<=1	<=2	<=2	<=2	<=1	<=0,5	<=0,25	<=0,5	<=2	<=2	<=8	<=0,5	<=1	<=4	<=1	<=1	0.5	<=2	<=32	S	S	S	S	S	S	S	S	S	S	S or I	S	S	S	S	S or I	S
FRA-507	France	FRA-507-H-037	EXP200119	yes	no	URINE	SAMN37560112	<=8	<=4	<=8	<=1	2	<=0,5	<=1	<=2	<=2	<=2	<=1	<=0,5	<=0,25	<=0,5	<=2	<=2	<=8	<=0,5	<=1	<=4	<=1	4	0.5	<=2	<=32	S	S	S	S	S	S	S	S	S	S	S or I	S	S	S	S	S or I	S
FRA-507	France	FRA-507-H-038	EXP200121	yes	no	URINE	SAMN37560113	>16	16	<=8	<=1	4	<=0,5	<=1	<=2	<=2	<=2	<=1	<=0,5	<=0,25	<=0,5	<=2	<=2	<=8	<=0,5	<=1	>8	<=1	4	0.25	>4	<=32	S	R	I	S	S	S	S	S	S	S	S or I	S	S	S	S	S or I	S
FRA-507	France	FRA-507-H-038	EXP200123	yes	yes	BLOOD	SAMN37560114	>16	8	<=8	<=1	2	<=0,5	<=1	<=2	<=2	<=2	<=1	<=0,5	<=0,25	<=0,5	<=2	<=2	<=8	<=0,5	<=1	>8	<=1	4	0.25	>4	<=32	S	R	S	S	S	S	S	S	S	S	S or I	S	S	S	S	S or I	S
FRA-507	France	FRA-507-H-039	EXP200125	yes	no	URINE	SAMN37560115	<=8	<=4	<=8	<=1	<=1	<=0,5	<=1	<=2	<=2	<=2	<=1	<=0,5	<=0,25	<=0,5	<=2	<=2	<=8	<=0,5	<=1	<=4	<=1	<=1	0.5	<=2	<=32	S	S	S	S	S	S	S	S	S	S	S or I	S	S	S	S	S or I	S
CAN-601	Canada	CAN-601-H-001	EXP200127	no	yes	URINE	SAMN37560116	<=8	<=4	<=8	<=1	2	<=0,5	<=1	<=2	<=2	<=2	<=1	<=0,5	<=0,25	<=0,5	<=2	<=2	<=8	<=0,5	<=1	<=4	<=1	2	0.5	<=2	<=32	S	S	S	S	S	S	S	S	S	S	S or I	S	S	S	S	S or I	S
CAN-601	Canada	CAN-601-H-002	EXP200129	no	yes	BLOOD	SAMN37560117	>16	8	<=8	<=1	8	<=0,5	<=1	<=2	<=2	<=2	<=1	<=0,5	<=0,25	<=0,5	<=2	<=2	<=8	<=0,5	<=1	<=4	<=1	<=1	1	<=2	<=32	S	R	S	S	S	S	S	S	S	S	S or I	S	S	S	S	S or I	S
CAN-601	Canada	CAN-601-H-003	EXP200131	no	yes	URINE	SAMN37560118	>16	16	<=8	<=1	2	<=0,5	<=1	<=2	<=2	<=2	<=1	<=0,5	<=0,25	<=0,5	<=2	<=2	<=8	<=0,5	<=1	<=4	<=1	<=1	0.5	<=2	<=32	S	R	I	S	S	S	S	S	S	S	S or I	S	S	S	S	S or I	S
CAN-601	Canada	CAN-601-H-004	EXP200133	yes	yes	BLOOD	SAMN37560119 (Illumina) SAMN37560120 (PacBio)	>16	>16	<=8	>16	>16	>32	16	>16	<=2	<=2	<=1	<=0,5	<=0,25	<=0,5	>8	>8	<=8	>2	>8	<=4	<=1	2	0.5	<=2	<=32	S	R	R	R	R	R	R	S	S	R	R	S	S	R	S	R	S
CAN-601	Canada	CAN-601-H-004	EXP200135	yes	no	URINE	SAMN37560121 (Illumina) SAMN37560122 (PacBio)	<=8	<=4	<=8	<=1	2	<=0,5	<=1	<=2	<=2	<=2	<=1	<=0,5	<=0,25	<=0,5	<=2	<=2	<=8	>2	>8	<=4	<=1	<=1	0.5	<=2	<=32	S	S	S	S	S	S	S	S	S	S	R	S	S	S	S	R	S
CAN-601	Canada	CAN-601-H-005	EXP200137	no	yes	URINE	SAMN37560123	>16	>16	<=8	<=1	4	<=0,5	<=1	<=2	<=2	<=2	<=1	<=0,5	<=0,25	<=0,5	<=2	<=2	<=8	<=0,5	<=1	<=4	<=1	<=1	0.5	<=2	<=32	S	R	R	S	S	S	S	S	S	S	S or I	S	S	S	S	S or I	S
CAN-601	Canada	CAN-601-H-006	EXP200139	yes	yes	URINE	SAMN37560124	<=8	<=4	<=8	<=1	2	<=0,5	<=1	<=2	<=2	<=2	<=1	<=0,5	<=0,25	<=0,5	<=2	<=2	<=8	<=0,5	<=1	<=4	<=1	<=1	0.5	<=2	<=32	S	S	S	S	S	S	S	S	S	S	S or I	S	S	S	S	S or I	S
CAN-601	Canada	CAN-601-H-006	EXP200141	yes	no	URINE	SAMN37560125	<=8	<=4	<=8	<=1	2	<=0,5	<=1	<=2	<=2	<=2	<=1	<=0,5	<=0,25	<=0,5	<=2	4	<=8	<=0,5	<=1	<=4	<=1	<=1	1	<=2	<=32	S	S	S	S	S	S	S	S	S	S	S or I	S	S	S	S	S or I	S
CAN-601	Canada	CAN-601-H-007	EXP200143	no	yes	URINE	SAMN37560126	<=8	<=4	<=8	<=1	<=1	<=0,5	<=1	<=2	<=2	<=2	<=1	<=0,5	<=0,25	<=0,5	<=2	<=2	<=8	<=0,5	<=1	<=4	<=1	<=1	0.5	<=2	<=32	S	S	S	S	S	S	S	S	S	S	S or I	S	S	S	S	S or I	S
CAN-601	Canada	CAN-601-H-008	EXP200145	no	yes	URINE	SAMN37560127	>16	>16	<=8	<=1	2	<=0,5	<=1	<=2	<=2	<=2	<=1	<=0,5	<=0,25	<=0,5	<=2	<=2	<=8	>2	>8	<=4	<=1	<=1	0.5	>4	<=32	S	R	R	S	S	S	S	S	S	S	R	S	S	S	S	R	S
CAN-601	Canada	CAN-601-H-009	EXP200147	no	yes	BLOOD	SAMN37560128	<=8	<=4	<=8	<=1	<=1	<=0,5	<=1	<=2	<=2	<=2	<=1	<=0,5	<=0,25	<=0,5	<=2	<=2	<=8	<=0,5	<=1	<=4	<=1	<=1	0.5	<=2	<=32	S	S	S	S	S	S	S	S	S	S	S or I	S	S	S	S	S or I	S
CAN-601	Canada	CAN-601-H-011	EXP200151	no	yes	URINE	SAMN37560129	<=8	<=4	<=8	<=1	<=1	<=0,5	<=1	<=2	<=2	<=2	<=1	<=0,5	<=0,25	<=0,5	<=2	<=2	<=8	<=0,5	<=1	<=4	<=1	<=1	0.5	<=2	<=32	S	S	S	S	S	S	S	S	S	S	S or I	S	S	S	S	S or I	S
CAN-601	Canada	CAN-601-H-012	EXP200153	no	yes	BLOOD	SAMN37560130	>16	<=4	<=8	<=1	2	<=0,5	<=1	<=2	<=2	<=2	<=1	<=0,5	<=0,25	<=0,5	<=2	<=2	<=8	<=0,5	<=1	<=4	<=1	<=1	0.5	<=2	<=32	S	R	S	S	S	S	S	S	S	S	S or I	S	S	S	S	S or I	S
CAN-601	Canada	CAN-601-H-013	EXP200155	no	yes	URINE	SAMN37560131	<=8	<=4	<=8	<=1	2	<=0,5	<=1	<=2	<=2	<=2	<=1	<=0,5	<=0,25	<=0,5	>8	4	<=8	<=0,5	<=1	<=4	<=1	<=1	1	<=2	<=32	S	S	S	S	S	S	S	S	S	S	S or I	S	S	R	S	S or I	S
CAN-601	Canada	CAN-601-H-014	EXP200157	no	yes	URINE	SAMN37560132	>16	>16	<=8	>16	>16	>32	>16	>16	<=2	<=2	<=1	<=0,5	<=0,25	<=0,5	>8	>8	<=8	>2	>8	>8	<=1	4	0.5	<=2	<=32	S	R	R	R	R	R	R	S	S	R	R	S	S	R	S	R	S
CAN-601	Canada	CAN-601-H-015	EXP200159	yes	yes	BLOOD	SAMN37560133	<=8	<=4	<=8	<=1	2	<=0,5	<=1	<=2	<=2	<=2	<=1	<=0,5	<=0,25	<=0,5	<=2	<=2	<=8	<=0,5	<=1	<=4	<=1	2	0.5	<=2	<=32	S	S	S	S	S	S	S	S	S	S	S or I	S	S	S	S	S or I	S
CAN-601	Canada	CAN-601-H-015	EXP200161	yes	no	BLOOD	SAMN37560134	<=8	<=4	<=8	<=1	2	<=0,5	<=1	<=2	<=2	<=2	<=1	<=0,5	<=0,25	<=0,5	<=2	<=2	<=8	<=0,5	<=1	<=4	<=1	<=1	0.5	<=2	<=32	S	S	S	S	S	S	S	S	S	S	S or I	S	S	S	S	S or I	S
CAN-601	Canada	CAN-601-H-016	EXP200163	no	yes	URINE	SAMN37560135	<=8	<=4	<=8	<=1	2	<=0,5	<=1	<=2	<=2	<=2	<=1	<=0,5	<=0,25	<=0,5	<=2	<=2	<=8	<=0,5	<=1	<=4	<=1	2	0.5	<=2	<=32	S	S	S	S	S	S	S	S	S	S	S or I	S	S	S	S	S or I	S
CAN-601	Canada	CAN-601-H-017	EXP200165	no	yes	BLOOD	SAMN37560136	<=8	<=4	<=8	<=1	<=1	<=0,5	<=1	<=2	<=2	<=2	<=1	<=0,5	<=0,25	<=0,5	<=2	<=2	<=8	<=0,5	<=1	<=4	<=1	<=1	0.5	<=2	<=32	S	S	S	S	S	S	S	S	S	S	S or I	S	S	S	S	S or I	S
CAN-601	Canada	CAN-601-H-018	EXP200167	no	yes	BLOOD	SAMN37560137	>16	>16	<=8	16	>16	>32	4	8	<=2	<=2	<=1	<=0,5	<=0,25	<=0,5	>8	>8	<=8	>2	>8	<=4	<=1	<=1	0.5	<=2	64	S	R	R	R	R	S	S	S	S	R	R	S	S	R	S	R	S
CAN-601	Canada	CAN-601-H-019	EXP200169	no	yes	URINE	SAMN37560138	>16	>16	<=8	<=1	8	<=0,5	<=1	<=2	<=2	<=2	<=1	<=0,5	<=0,25	<=0,5	<=2	<=2	<=8	<=0,5	<=1	<=4	<=1	<=1	0.5	<=2	<=32	S	R	R	S	S	S	S	S	S	S	S or I	S	S	S	S	S or I	S
CAN-601	Canada	CAN-601-H-020	EXP200171	no	yes	BLOOD	SAMN37560139	<=8	<=4	<=8	<=1	2	<=0,5	<=1	<=2	<=2	<=2	<=1	<=0,5	<=0,25	<=0,5	<=2	<=2	<=8	<=0,5	<=1	<=4	<=1	<=1	0.5	<=2	<=32	S	S	S	S	S	S	S	S	S	S	S or I	S	S	S	S	S or I	S
CAN-601	Canada	CAN-601-H-022	EXP200175	no	yes	URINE	SAMN37560140	>16	>16	<=8	<=1	2	<=0,5	<=1	<=2	<=2	<=2	<=1	<=0,5	<=0,25	<=0,5	<=2	<=2	<=8	>2	8	>8	<=1	8	0.5	>4	<=32	S	R	R	S	S	S	S	S	S	S	R	S	S	S	S	R	S
CAN-601	Canada	CAN-601-H-024	EXP200179	yes	no	URINE	SAMN37560141	>16	>16	<=8	<=1	4	<=0,5	<=1	<=2	<=2	<=2	<=1	<=0,5	<=0,25	<=0,5	<=2	<=2	<=8	<=0,5	<=1	<=4	<=1	<=1	0.5	>4	<=32	S	R	R	S	S	S	S	S	S	S	S or I	S	S	S	S	S or I	S
CAN-601	Canada	CAN-601-H-024	EXP200181	yes	yes	BLOOD	SAMN37560142	>16	>16	<=8	<=1	4	<=0,5	<=1	<=2	<=2	<=2	<=1	<=0,5	<=0,25	<=0,5	<=2	<=2	<=8	<=0,5	<=1	<=4	<=1	<=1	0.5	>4	<=32	S	R	R	S	S	S	S	S	S	S	S or I	S	S	S	S	S or I	S
CAN-601	Canada	CAN-601-H-025	EXP200183	yes	yes	BLOOD	SAMN37560143	<=8	<=4	<=8	<=1	<=1	<=0,5	<=1	<=2	<=2	<=2	<=1	<=0,5	<=0,25	<=0,5	<=2	<=2	<=8	<=0,5	<=1	<=4	<=1	<=1	0.5	<=2	<=32	S	S	S	S	S	S	S	S	S	S	S or I	S	S	S	S	S or I	S
CAN-601	Canada	CAN-601-H-025	EXP200185	yes	no	URINE	SAMN37560144	<=8	<=4	<=8	<=1	<=1	<=0,5	<=1	<=2	<=2	<=2	<=1	<=0,5	<=0,25	<=0,5	<=2	<=2	<=8	<=0,5	<=1	<=4	<=1	<=1	0.5	<=2	<=32	S	S	S	S	S	S	S	S	S	S	S or I	S	S	S	S	S or I	S
CAN-601	Canada	CAN-601-H-026	EXP200187	no	yes	URINE	SAMN37560145	>16	16	<=8	<=1	4	<=0,5	<=1	<=2	<=2	<=2	<=1	<=0,5	<=0,25	<=0,5	>8	4	<=8	<=0,5	<=1	>8	<=1	2	0.5	>4	<=32	S	R	I	S	S	S	S	S	S	S	S or I	S	S	R	S	S or I	S
CAN-601	Canada	CAN-601-H-027	EXP200189	no	yes	BLOOD	SAMN37560146	>16	16	<=8	8	>16	>32	4	4	<=2	<=2	<=1	<=0,5	<=0,25	<=0,5	<=2	<=2	<=8	<=0,5	<=1	>8	<=1	2	0.5	>4	<=32	S	R	I	I	R	S	S	S	S	R	S or I	S	S	S	S	S or I	S
CAN-601	Canada	CAN-601-H-028	EXP200191	no	yes	BLOOD	SAMN37560147	>16	16	<=8	<=1	<=1	<=0,5	<=1	<=2	<=2	<=2	<=1	<=0,5	<=0,25	<=0,5	<=2	<=2	<=8	<=0,5	<=1	>8	<=1	<=1	0.5	>4	<=32	S	R	I	S	S	S	S	S	S	S	S or I	S	S	S	S	S or I	S
CAN-601	Canada	CAN-601-H-029	EXP200193	no	yes	BLOOD	SAMN37560148	<=8	<=4	<=8	<=1	2	<=0,5	<=1	8	<=2	<=2	<=1	<=0,5	<=0,25	<=0,5	<=2	<=2	<=8	<=0,5	<=1	<=4	<=1	<=1	0.25	<=2	<=32	S	S	S	S	S	S	S	S	S	S	S or I	S	S	S	S	S or I	S
CAN-601	Canada	CAN-601-H-030	EXP200195	no	yes	BLOOD	SAMN37560149	>16	16	<=8	<=1	2	<=0,5	<=1	<=2	<=2	<=2	<=1	<=0,5	<=0,25	<=0,5	<=2	<=2	<=8	<=0,5	<=1	<=4	<=1	<=1	0.5	<=2	<=32	S	R	I	S	S	S	S	S	S	S	S or I	S	S	S	S	S or I	S
CAN-601	Canada	CAN-601-H-031	EXP200197	no	yes	BLOOD	SAMN37560150	<=8	<=4	<=8	<=1	2	<=0,5	<=1	<=2	<=2	<=2	<=1	<=0,5	<=0,25	<=0,5	<=2	<=2	<=8	<=0,5	<=1	<=4	<=1	<=1	0.5	<=2	<=32	S	S	S	S	S	S	S	S	S	S	S or I	S	S	S	S	S or I	S
CAN-601	Canada	CAN-601-H-032	EXP200199	no	yes	BLOOD	SAMN37560151	<=8	<=4	<=8	<=1	<=1	<=0,5	<=1	<=2	<=2	<=2	<=1	<=0,5	<=0,25	<=0,5	<=2	<=2	<=8	<=0,5	<=1	<=4	<=1	<=1	0.25	<=2	<=32	S	S	S	S	S	S	S	S	S	S	S or I	S	S	S	S	S or I	S
CAN-601	Canada	CAN-601-H-033	EXP200201	yes	yes	BLOOD	SAMN37560152	>16	16	<=8	16	>16	>32	4	4	<=2	<=2	<=1	<=0,5	<=0,25	<=0,5	>8	>8	<=8	>2	>8	>8	<=1	4	0.5	<=2	64	S	R	I	R	R	S	S	S	S	R	R	S	S	R	S	R	S
CAN-601	Canada	CAN-601-H-033	EXP200203	yes	no	BLOOD	SAMN37560153	>16	8	<=8	4	>16	32	2	<=2	<=2	<=2	<=1	1	<=0,25	<=0,5	>8	>8	<=8	>2	>8	>8	<=1	2	0.5	>4	<=32	S	R	S	S	R	S	S	S	S	R	R	S	S	R	S	R	S
DEU-104	Germany	DEU-104-H-001	EXP200253	no	yes	BLOOD	SAMN37560154	>16	16	<=8	<=1	4	<=0,5	<=1	<=2	<=2	<=2	<=1	<=0,5	<=0,25	<=0,5	>8	4	<=8	<=0,5	<=1	>8	<=1	<=1	0.5	>4	<=32	S	R	I	S	S	S	S	S	S	S	S or I	S	S	R	S	S or I	S
DEU-104	Germany	DEU-104-H-002	EXP200261	no	yes	BLOOD	SAMN37560155	>16	16	<=8	<=1	4	<=0,5	<=1	<=2	<=2	<=2	<=1	<=0,5	<=0,25	<=0,5	<=2	<=2	<=8	<=0,5	<=1	8	<=1	2	1	<=2	<=32	S	R	I	S	S	S	S	S	S	S	S or I	S	S	S	S	S or I	S
DEU-104	Germany	DEU-104-H-018	EXP200264	no	yes	BLOOD	SAMN37560156	<=8	<=4	<=8	<=1	<=1	<=0,5	<=1	<=2	<=2	<=2	<=1	<=0,5	<=0,25	<=0,5	<=2	<=2	<=8	<=0,5	<=1	<=4	<=1	<=1	0.5	<=2	<=32	S	S	S	S	S	S	S	S	S	S	S or I	S	S	S	S	S or I	S
DEU-104	Germany	DEU-104-H-019	EXP200265	no	yes	BLOOD	SAMN37560157	<=8	<=4	<=8	<=1	2	<=0,5	<=1	<=2	<=2	<=2	<=1	<=0,5	<=0,25	<=0,5	<=2	<=2	<=8	<=0,5	<=1	<=4	<=1	<=1	0.5	<=2	<=32	S	S	S	S	S	S	S	S	S	S	S or I	S	S	S	S	S or I	S
DEU-104	Germany	DEU-104-H-020	EXP200266	no	yes	BLOOD	SAMN37560158	<=8	<=4	<=8	<=1	<=1	<=0,5	<=1	<=2	<=2	<=2	<=1	<=0,5	<=0,25	<=0,5	<=2	<=2	<=8	>2	>8	<=4	<=1	2	0.5	<=2	<=32	S	S	S	S	S	S	S	S	S	S	R	S	S	S	S	R	S
DEU-104	Germany	DEU-104-H-003	EXP200267	no	yes	BLOOD	SAMN37560159	>16	>16	128	<=1	>16	<=0,5	<=1	<=2	<=2	<=2	<=1	<=0,5	<=0,25	<=0,5	<=2	<=2	<=8	<=0,5	<=1	<=4	<=1	<=1	1	>4	<=32	S	R	R	S	R	S	S	S	S	S	S or I	S	S	S	S	S or I	S
DEU-104	Germany	DEU-104-H-021	EXP200269	no	yes	BLOOD	SAMN37560160	<=8	<=4	<=8	<=1	<=1	<=0,5	<=1	<=2	<=2	<=2	<=1	<=0,5	<=0,25	<=0,5	<=2	<=2	<=8	<=0,5	<=1	<=4	<=1	2	1	<=2	<=32	S	S	S	S	S	S	S	S	S	S	S or I	S	S	S	S	S or I	S
DEU-104	Germany	DEU-104-H-022	EXP200270	no	yes	BLOOD	SAMN37560161	>16	16	<=8	<=1	<=1	<=0,5	<=1	<=2	<=2	<=2	<=1	<=0,5	<=0,25	<=0,5	<=2	<=2	<=8	<=0,5	<=1	<=4	<=1	<=1	0.5	<=2	<=32	S	R	I	S	S	S	S	S	S	S	S or I	S	S	S	S	S or I	S
DEU-104	Germany	DEU-104-H-004	EXP200274	no	yes	BLOOD	SAMN37560162	<=8	<=4	<=8	<=1	<=1	<=0,5	<=1	<=2	<=2	<=2	<=1	<=0,5	<=0,25	<=0,5	<=2	<=2	<=8	<=0,5	<=1	>8	<=1	4	1	>4	<=32	S	S	S	S	S	S	S	S	S	S	S or I	S	S	S	S	S or I	S
DEU-104	Germany	DEU-104-H-023	EXP200276	no	yes	BLOOD	SAMN37560163	>16	>16	<=8	4	>16	>32	2	4	<=2	<=2	<=1	<=0,5	<=0,25	<=0,5	<=2	<=2	<=8	>2	8	<=4	<=1	<=1	0.5	<=2	<=32	S	R	R	S	R	S	S	S	S	R	R	S	S	S	S	R	S
DEU-104	Germany	DEU-104-H-024	EXP200277	no	yes	BLOOD	SAMN37560164	>16	>16	16	<=1	8	<=0,5	<=1	<=2	<=2	<=2	<=1	<=0,5	<=0,25	<=0,5	<=2	<=2	<=8	<=0,5	<=1	>8	<=1	>8	32	<=2	<=32	S	R	R	S	S	S	S	S	S	S	S or I	S	S	S	S	S or I	S
DEU-104	Germany	DEU-104-H-025	EXP200278	no	yes	BLOOD	SAMN37560165	<=8	<=4	<=8	<=1	<=1	<=0,5	<=1	<=2	<=2	<=2	<=1	<=0,5	<=0,25	<=0,5	<=2	<=2	<=8	<=0,5	<=1	<=4	<=1	<=1	0.5	<=2	<=32	S	S	S	S	S	S	S	S	S	S	S or I	S	S	S	S	S or I	S
DEU-104	Germany	DEU-104-H-026	EXP200279	no	yes	BLOOD	SAMN37560166	>16	8	<=8	<=1	2	<=0,5	<=1	<=2	<=2	<=2	<=1	<=0,5	<=0,25	<=0,5	<=2	<=2	<=8	<=0,5	<=1	<=4	<=1	2	0.5	>4	<=32	S	R	S	S	S	S	S	S	S	S	S or I	S	S	S	S	S or I	S
DEU-104	Germany	DEU-104-H-027	EXP200280	no	yes	BLOOD	SAMN37560167	<=8	<=4	<=8	<=1	2	<=0,5	<=1	<=2	<=2	<=2	<=1	<=0,5	<=0,25	<=0,5	<=2	<=2	<=8	<=0,5	<=1	<=4	<=1	<=1	1	>4	<=32	S	S	S	S	S	S	S	S	S	S	S or I	S	S	S	S	S or I	S
DEU-104	Germany	DEU-104-H-005	EXP200281	no	yes	BLOOD	SAMN37560168	<=8	<=4	<=8	<=1	<=1	<=0,5	<=1	<=2	<=2	<=2	<=1	<=0,5	<=0,25	<=0,5	<=2	<=2	<=8	<=0,5	<=1	<=4	<=1	<=1	0.5	<=2	<=32	S	S	S	S	S	S	S	S	S	S	S or I	S	S	S	S	S or I	S
DEU-104	Germany	DEU-104-H-028	EXP200283	no	yes	BLOOD	SAMN37560169	>16	8	<=8	16	>16	>32	8	8	<=2	<=2	<=1	<=0,5	<=0,25	<=0,5	<=2	<=2	<=8	<=0,5	<=1	<=4	<=1	<=1	0.5	<=2	<=32	S	R	S	R	R	S	I	S	S	R	S or I	S	S	S	S	S or I	S
DEU-104	Germany	DEU-104-H-029	EXP200284	no	yes	BLOOD	SAMN37560170	>16	16	<=8	<=1	2	<=0,5	<=1	<=2	<=2	<=2	<=1	<=0,5	<=0,25	<=0,5	<=2	<=2	<=8	<=0,5	<=1	>8	<=1	8	0.5	>4	<=32	S	R	I	S	S	S	S	S	S	S	S or I	S	S	S	S	S or I	S
DEU-104	Germany	DEU-104-H-030	EXP200285	no	yes	BLOOD	SAMN37560171	>16	8	<=8	<=1	2	<=0,5	<=1	<=2	<=2	<=2	<=1	<=0,5	<=0,25	<=0,5	<=2	<=2	<=8	<=0,5	<=1	<=4	<=1	<=1	0.5	<=2	<=32	S	R	S	S	S	S	S	S	S	S	S or I	S	S	S	S	S or I	S
DEU-104	Germany	DEU-104-H-006	EXP200289	no	yes	BLOOD	SAMN37560172	>16	>16	<=8	<=1	4	<=0,5	<=1	<=2	<=2	<=2	<=1	<=0,5	<=0,25	<=0,5	<=2	<=2	<=8	<=0,5	<=1	>8	<=1	<=1	0.5	>4	<=32	S	R	R	S	S	S	S	S	S	S	S or I	S	S	S	S	S or I	S
DEU-104	Germany	DEU-104-H-007	EXP200296	no	yes	BLOOD	SAMN37560173	<=8	<=4	<=8	<=1	<=1	<=0,5	<=1	<=2	<=2	<=2	<=1	<=0,5	<=0,25	<=0,5	<=2	<=2	<=8	<=0,5	<=1	<=4	<=1	<=1	0.5	<=2	<=32	S	S	S	S	S	S	S	S	S	S	S or I	S	S	S	S	S or I	S
DEU-104	Germany	DEU-104-H-008	EXP200303	no	yes	BLOOD	SAMN37560174	>16	>16	<=8	>16	>16	>32	>16	>16	<=2	<=2	<=1	<=0,5	<=0,25	<=0,5	<=2	>8	<=8	>2	>8	>8	<=1	2	1	>4	<=32	S	R	R	R	R	R	R	S	S	R	R	S	S	S	S	R	S
DEU-104	Germany	DEU-104-H-009	EXP200310	no	yes	BLOOD	SAMN37560175	<=8	<=4	<=8	<=1	<=1	<=0,5	<=1	<=2	<=2	<=2	<=1	<=0,5	<=0,25	<=0,5	<=2	<=2	<=8	<=0,5	<=1	<=4	<=1	<=1	0.5	<=2	<=32	S	S	S	S	S	S	S	S	S	S	S or I	S	S	S	S	S or I	S
DEU-104	Germany	DEU-104-H-010	EXP200317	no	yes	BLOOD	SAMN37560176	>16	16	<=8	<=1	4	<=0,5	<=1	<=2	<=2	<=2	<=1	<=0,5	<=0,25	<=0,5	<=2	<=2	<=8	<=0,5	<=1	>8	<=1	<=1	0.5	<=2	<=32	S	R	I	S	S	S	S	S	S	S	S or I	S	S	S	S	S or I	S
DEU-104	Germany	DEU-104-H-011	EXP200323	no	yes	BLOOD	SAMN37560177	>16	16	<=8	<=1	4	<=0,5	<=1	<=2	<=2	<=2	<=1	<=0,5	<=0,25	<=0,5	<=2	<=2	<=8	<=0,5	<=1	>8	<=1	>8	1	>4	<=32	S	R	I	S	S	S	S	S	S	S	S or I	S	S	S	S	S or I	S
DEU-104	Germany	DEU-104-H-012	EXP200330	no	yes	BLOOD	SAMN37560178	<=8	<=4	<=8	<=1	<=1	<=0,5	<=1	<=2	<=2	<=2	<=1	<=0,5	<=0,25	<=0,5	<=2	<=2	<=8	<=0,5	<=1	<=4	<=1	<=1	1	<=2	<=32	S	S	S	S	S	S	S	S	S	S	S or I	S	S	S	S	S or I	S
DEU-104	Germany	DEU-104-H-013	EXP200337	no	yes	BLOOD	SAMN37560179	>16	16	<=8	<=1	2	<=0,5	<=1	<=2	<=2	<=2	<=1	<=0,5	<=0,25	<=0,5	>8	8	<=8	>2	8	>8	<=1	<=1	0.5	>4	<=32	S	R	I	S	S	S	S	S	S	S	R	S	S	R	S	R	S
DEU-104	Germany	DEU-104-H-014	EXP200345	no	yes	BLOOD	SAMN37560180	>16	>16	<=8	<=1	4	<=0,5	<=1	<=2	<=2	<=2	<=1	<=0,5	<=0,25	<=0,5	<=2	<=2	<=8	<=0,5	<=1	>8	<=1	8	1	>4	<=32	S	R	R	S	S	S	S	S	S	S	S or I	S	S	S	S	S or I	S
DEU-104	Germany	DEU-104-H-015	EXP200351	no	yes	BLOOD	SAMN37560181	>16	>16	<=8	<=1	8	<=0,5	<=1	<=2	<=2	<=2	<=1	<=0,5	<=0,25	<=0,5	<=2	<=2	<=8	>2	>8	<=4	<=1	4	1	>4	<=32	S	R	R	S	S	S	S	S	S	S	R	S	S	S	S	R	S
DEU-104	Germany	DEU-104-H-016	EXP200359	no	yes	BLOOD	SAMN37560182	<=8	<=4	<=8	<=1	2	<=0,5	<=1	<=2	<=2	<=2	<=1	<=0,5	<=0,25	<=0,5	<=2	<=2	<=8	<=0,5	<=1	<=4	<=1	<=1	0.5	<=2	<=32	S	S	S	S	S	S	S	S	S	S	S or I	S	S	S	S	S or I	S
DEU-104	Germany	DEU-104-H-017	EXP200365	no	yes	BLOOD	SAMN37560183	<=8	<=4	<=8	<=1	2	<=0,5	<=1	<=2	<=2	<=2	<=1	<=0,5	<=0,25	<=0,5	<=2	<=2	<=8	<=0,5	<=1	<=4	<=1	2	1	<=2	<=32	S	S	S	S	S	S	S	S	S	S	S or I	S	S	S	S	S or I	S
ITA-400	Italy	ITA-400-H-001	EXP200379	yes	yes	BLOOD	SAMN37560184	>16	16	<=8	<=1	2	<=0,5	<=1	<=2	<=2	<=2	<=1	<=0,5	<=0,25	<=0,5	<=2	<=2	<=8	<=0,5	<=1	<=4	<=1	<=1	0.5	<=2	<=32	S	R	I	S	S	S	S	S	S	S	S or I	S	S	S	S	S or I	S
ITA-400	Italy	ITA-400-H-001	EXP200381	yes	no	URINE	SAMN37560185	>16	16	<=8	<=1	2	<=0,5	<=1	<=2	<=2	<=2	<=1	<=0,5	<=0,25	<=0,5	<=2	<=2	<=8	<=0,5	<=1	<=4	<=1	<=1	0.5	<=2	<=32	S	R	I	S	S	S	S	S	S	S	S or I	S	S	S	S	S or I	S
ITA-400	Italy	ITA-400-H-002	EXP200383	no	yes	BLOOD	SAMN37560186	>16	16	<=8	16	>16	>32	8	4	<=2	<=2	<=1	<=0,5	<=0,25	<=0,5	<=2	>8	<=8	>2	>8	<=4	<=1	<=1	1	<=2	<=32	S	R	I	R	R	S	I	S	S	R	R	S	S	S	S	R	S
ITA-400	Italy	ITA-400-H-003	EXP200385	no	yes	BLOOD	SAMN37560187	<=8	<=4	<=8	<=1	2	<=0,5	<=1	<=2	<=2	<=2	<=1	<=0,5	<=0,25	<=0,5	<=2	<=2	<=8	<=0,5	<=1	<=4	<=1	2	1	<=2	<=32	S	S	S	S	S	S	S	S	S	S	S or I	S	S	S	S	S or I	S
ITA-400	Italy	ITA-400-H-004	EXP200387	no	yes	BLOOD	SAMN37560188	<=8	<=4	<=8	<=1	<=1	<=0,5	<=1	<=2	<=2	<=2	<=1	<=0,5	<=0,25	<=0,5	<=2	<=2	<=8	<=0,5	<=1	<=4	<=1	<=1	0.5	<=2	<=32	S	S	S	S	S	S	S	S	S	S	S or I	S	S	S	S	S or I	S
ITA-400	Italy	ITA-400-H-005	EXP200389	no	yes	BLOOD	SAMN37560189	>16	8	<=8	<=1	2	<=0,5	<=1	<=2	<=2	<=2	<=1	<=0,5	<=0,25	<=0,5	<=2	<=2	<=8	<=0,5	<=1	>8	<=1	<=1	0.5	>4	<=32	S	R	S	S	S	S	S	S	S	S	S or I	S	S	S	S	S or I	S
ITA-400	Italy	ITA-400-H-006	EXP200391	no	yes	BLOOD	SAMN37560190	>16	>16	128	<=1	8	<=0,5	<=1	4	<=2	<=2	<=1	<=0,5	<=0,25	<=0,5	<=2	>8	>32	>2	>8	<=4	<=1	<=1	0.5	<=2	<=32	R	R	R	S	S	S	S	S	S	S	R	S	S	S	S	R	S
ITA-400	Italy	ITA-400-H-007	EXP200393	no	yes	BLOOD	SAMN37560191	>16	16	<=8	<=1	2	<=0,5	<=1	<=2	<=2	<=2	<=1	<=0,5	<=0,25	<=0,5	<=2	<=2	<=8	<=0,5	<=1	<=4	<=1	<=1	0.5	>4	<=32	S	R	I	S	S	S	S	S	S	S	S or I	S	S	S	S	S or I	S
ITA-400	Italy	ITA-400-H-008	EXP200395	no	yes	BLOOD	SAMN37560192	<=8	<=4	<=8	<=1	2	<=0,5	<=1	<=2	<=2	<=2	<=1	<=0,5	<=0,25	<=0,5	<=2	<=2	<=8	<=0,5	<=1	>8	<=1	>8	0.5	<=2	<=32	S	S	S	S	S	S	S	S	S	S	S or I	S	S	S	S	S or I	S
ITA-400	Italy	ITA-400-H-009	EXP200397	no	yes	BLOOD	SAMN37560193	>16	16	<=8	<=1	2	<=0,5	<=1	<=2	<=2	<=2	<=1	<=0,5	<=0,25	<=0,5	<=2	<=2	<=8	<=0,5	<=1	<=4	<=1	<=1	0.25	>4	<=32	S	R	I	S	S	S	S	S	S	S	S or I	S	S	S	S	S or I	S
ITA-400	Italy	ITA-400-H-010	EXP200399	no	yes	BLOOD	SAMN37560194	>16	16	<=8	<=1	2	<=0,5	<=1	<=2	<=2	<=2	<=1	<=0,5	<=0,25	<=0,5	<=2	<=2	<=8	<=0,5	<=1	<=4	<=1	2	0.5	<=2	<=32	S	R	I	S	S	S	S	S	S	S	S or I	S	S	S	S	S or I	S
ITA-400	Italy	ITA-400-H-011	EXP200401	no	yes	BLOOD	SAMN37560195	<=8	<=4	<=8	<=1	4	<=0,5	<=1	<=2	<=2	<=2	<=1	<=0,5	<=0,25	<=0,5	<=2	<=2	<=8	<=0,5	<=1	>8	<=1	<=1	0.5	>4	<=32	S	S	S	S	S	S	S	S	S	S	S or I	S	S	S	S	S or I	S
ITA-400	Italy	ITA-400-H-012	EXP200403	no	yes	BLOOD	SAMN37560196	>16	16	<=8	<=1	2	<=0,5	<=1	<=2	<=2	<=2	<=1	<=0,5	<=0,25	<=0,5	<=2	<=2	<=8	<=0,5	<=1	>8	<=1	2	0.5	<=2	<=32	S	R	I	S	S	S	S	S	S	S	S or I	S	S	S	S	S or I	S
ITA-400	Italy	ITA-400-H-013	EXP200405	no	yes	BLOOD	SAMN37560197	>16	8	<=8	<=1	2	<=0,5	<=1	<=2	<=2	<=2	<=1	<=0,5	<=0,25	<=0,5	<=2	<=2	<=8	<=0,5	<=1	>8	<=1	<=1	0.5	<=2	<=32	S	R	S	S	S	S	S	S	S	S	S or I	S	S	S	S	S or I	S
ITA-400	Italy	ITA-400-H-014	EXP200407	no	yes	BLOOD	SAMN37560198	>16	>16	<=8	<=1	4	<=0,5	<=1	<=2	<=2	<=2	<=1	<=0,5	<=0,25	<=0,5	<=2	4	<=8	<=0,5	<=1	<=4	<=1	2	0.5	>4	<=32	S	R	R	S	S	S	S	S	S	S	S or I	S	S	S	S	S or I	S
ITA-400	Italy	ITA-400-H-015	EXP200409	no	yes	BLOOD	SAMN37560199	>16	16	<=8	<=1	2	<=0,5	<=1	<=2	<=2	<=2	<=1	<=0,5	<=0,25	<=0,5	8	4	<=8	<=0,5	<=1	>8	<=1	<=1	0.25	>4	<=32	S	R	I	S	S	S	S	S	S	S	S or I	S	S	I	S	S or I	S
ITA-400	Italy	ITA-400-H-016	EXP200411	no	yes	BLOOD	SAMN37560200	>16	>16	<=8	<=1	16	<=0,5	<=1	<=2	<=2	<=2	<=1	<=0,5	<=0,25	<=0,5	<=2	<=2	<=8	>2	>8	<=4	<=1	<=1	0.25	>4	<=32	S	R	R	S	S	S	S	S	S	S	R	S	S	S	S	R	S
ITA-400	Italy	ITA-400-H-017	EXP200413	no	yes	BLOOD	SAMN37560201	>16	>16	<=8	<=1	>16	1	<=1	<=2	<=2	<=2	<=1	<=0,5	<=0,25	<=0,5	<=2	>8	16	>2	>8	>8	<=1	2	0.5	>4	<=32	S	R	R	S	R	S	S	S	S	S	R	S	S	S	S	R	S
ITA-400	Italy	ITA-400-H-018	EXP200416	no	yes	BLOOD	SAMN37560202	<=8	<=4	<=8	<=1	2	<=0,5	<=1	<=2	<=2	<=2	<=1	<=0,5	<=0,25	<=0,5	<=2	<=2	<=8	<=0,5	<=1	<=4	<=1	<=1	0.25	<=2	<=32	S	S	S	S	S	S	S	S	S	S	S or I	S	S	S	S	S or I	S
ITA-400	Italy	ITA-400-H-019	EXP200417	no	yes	BLOOD	SAMN37560203	>16	16	<=8	<=1	2	<=0,5	<=1	<=2	<=2	<=2	<=1	<=0,5	<=0,25	<=0,5	<=2	<=2	<=8	<=0,5	<=1	>8	<=1	4	0.5	>4	<=32	S	R	I	S	S	S	S	S	S	S	S or I	S	S	S	S	S or I	S
ITA-400	Italy	ITA-400-H-020	EXP200419	no	yes	BLOOD	SAMN37560204	>16	8	<=8	<=1	2	<=0,5	<=1	<=2	<=2	<=2	<=1	<=0,5	<=0,25	<=0,5	<=2	<=2	<=8	<=0,5	<=1	>8	<=1	2	0.5	>4	<=32	S	R	S	S	S	S	S	S	S	S	S or I	S	S	S	S	S or I	S
ITA-400	Italy	ITA-400-H-021	EXP200421	no	yes	BLOOD	SAMN37560205	>16	>16	<=8	<=1	2	<=0,5	<=1	<=2	<=2	<=2	<=1	<=0,5	<=0,25	<=0,5	>8	>8	<=8	>2	8	>8	<=1	2	0.5	<=2	<=32	S	R	R	S	S	S	S	S	S	S	R	S	S	R	S	R	S
ITA-400	Italy	ITA-400-H-022	EXP200423	no	yes	BLOOD	SAMN37560206	>16	>16	>128	<=1	>16	<=0,5	<=1	<=2	<=2	<=2	<=1	<=0,5	<=0,25	<=0,5	<=2	<=2	<=8	<=0,5	<=1	>8	<=1	8	0.5	<=2	<=32	S	R	R	S	R	S	S	S	S	S	S or I	S	S	S	S	S or I	S
ITA-400	Italy	ITA-400-H-023	EXP200425	yes	yes	BLOOD	SAMN37560207	>16	16	<=8	<=1	2	<=0,5	<=1	<=2	<=2	<=2	<=1	<=0,5	<=0,25	<=0,5	<=2	<=2	<=8	<=0,5	<=1	<=4	<=1	<=1	0.5	<=2	<=32	S	R	I	S	S	S	S	S	S	S	S or I	S	S	S	S	S or I	S
ITA-400	Italy	ITA-400-H-023	EXP200427	yes	no	URINE	SAMN37560208	>16	16	<=8	<=1	4	<=0,5	<=1	<=2	<=2	<=2	<=1	<=0,5	<=0,25	<=0,5	<=2	<=2	<=8	<=0,5	<=1	<=4	<=1	2	0.5	<=2	<=32	S	R	I	S	S	S	S	S	S	S	S or I	S	S	S	S	S or I	S
ITA-400	Italy	ITA-400-H-024	EXP200429	no	yes	BLOOD	SAMN37560209	>16	>16	<=8	>16	>16	>32	>16	>16	<=2	<=2	<=1	<=0,5	<=0,25	<=0,5	>8	>8	<=8	>2	>8	>8	<=1	4	0.5	>4	<=32	S	R	R	R	R	R	R	S	S	R	R	S	S	R	S	R	S
ITA-400	Italy	ITA-400-H-025	EXP200431	no	yes	BLOOD	SAMN37560210	>16	16	<=8	8	>16	>32	4	<=2	<=2	<=2	<=1	<=0,5	<=0,25	<=0,5	<=2	<=2	<=8	>2	>8	>8	<=1	4	0.5	>4	<=32	S	R	I	I	R	S	S	S	S	R	R	S	S	S	S	R	S
ITA-400	Italy	ITA-400-H-026	EXP200433	no	yes	BLOOD	SAMN37560211	>16	16	<=8	<=1	8	<=0,5	<=1	<=2	<=2	<=2	<=1	<=0,5	<=0,25	<=0,5	<=2	<=2	<=8	<=0,5	<=1	>8	<=1	2	0.5	>4	<=32	S	R	I	S	S	S	S	S	S	S	S or I	S	S	S	S	S or I	S
ITA-400	Italy	ITA-400-H-027	EXP200435	yes	yes	BLOOD	SAMN37560212	>16	8	<=8	8	>16	>32	4	4	<=2	<=2	<=1	<=0,5	<=0,25	<=0,5	<=2	<=2	<=8	1	<=1	>8	<=1	4	0.5	<=2	<=32	S	R	S	I	R	S	S	S	S	R	R	S	S	S	S	S or I	S
ITA-400	Italy	ITA-400-H-027	EXP200437	yes	no	URINE	SAMN37560213	>16	8	<=8	16	>16	>32	8	<=2	<=2	<=2	<=1	<=0,5	<=0,25	<=0,5	<=2	<=2	<=8	1	<=1	>8	<=1	4	0.5	<=2	<=32	S	R	S	R	R	S	I	S	S	R	R	S	S	S	S	S or I	S
ITA-400	Italy	ITA-400-H-028	EXP200439	no	yes	BLOOD	SAMN37560214	>16	16	<=8	16	>16	>32	16	16	<=2	<=2	<=1	<=0,5	<=0,25	<=0,5	<=2	>8	<=8	>2	>8	>8	<=1	4	0.5	<=2	<=32	S	R	I	R	R	R	R	S	S	R	R	S	S	S	S	R	S
ITA-400	Italy	ITA-400-H-029	EXP200441	no	yes	BLOOD	SAMN37560215	<=8	<=4	<=8	<=1	2	<=0,5	<=1	<=2	<=2	<=2	<=1	<=0,5	<=0,25	<=0,5	<=2	<=2	<=8	>2	>8	<=4	<=1	<=1	0.5	<=2	<=32	S	S	S	S	S	S	S	S	S	S	R	S	S	S	S	R	S
ITA-400	Italy	ITA-400-H-030	EXP200443	yes	yes	BLOOD	SAMN37560216	>16	<=4	<=8	8	>16	>32	2	<=2	<=2	<=2	<=1	<=0,5	<=0,25	<=0,5	<=2	<=2	<=8	>2	>8	>8	<=1	4	0.5	>4	<=32	S	R	S	I	R	S	S	S	S	R	R	S	S	S	S	R	S
ITA-400	Italy	ITA-400-H-030	EXP200445	yes	no	URINE	SAMN37560217	>16	8	<=8	8	>16	>32	4	4	<=2	<=2	<=1	<=0,5	<=0,25	<=0,5	<=2	<=2	<=8	>2	>8	>8	<=1	4	0.5	>4	<=32	S	R	S	I	R	S	S	S	S	R	R	S	S	S	S	R	S
ITA-400	Italy	ITA-400-H-031	EXP200447	no	yes	BLOOD	SAMN37560218	>16	>16	<=8	>16	>16	>32	>16	>16	<=2	<=2	<=1	<=0,5	<=0,25	<=0,5	>8	>8	<=8	>2	>8	>8	<=1	2	0.5	>4	<=32	S	R	R	R	R	R	R	S	S	R	R	S	S	R	S	R	S
ITA-400	Italy	ITA-400-H-032	EXP200449	no	yes	BLOOD	SAMN37560219	>16	8	<=8	<=1	2	<=0,5	<=1	<=2	<=2	<=2	<=1	<=0,5	<=0,25	<=0,5	>8	4	<=8	<=0,5	<=1	>8	<=1	2	0.5	>4	<=32	S	R	S	S	S	S	S	S	S	S	S or I	S	S	R	S	S or I	S
JAP-800	Japan	JAP-800-H-001	EXP200505	yes	no	URINE	SAMN37560220	<=8	<=4	<=8	<=1	2	<=0,5	<=1	<=2	<=2	<=2	<=1	<=0,5	<=0,25	<=0,5	<=2	<=2	<=8	<=0,5	<=1	<=4	<=1	2	1	<=2	<=32	S	S	S	S	S	S	S	S	S	S	S or I	S	S	S	S	S or I	S
JAP-800	Japan	JAP-800-H-001	EXP200507	yes	yes	BLOOD	SAMN37560221	<=8	<=4	<=8	<=1	2	<=0,5	<=1	<=2	<=2	<=2	<=1	<=0,5	<=0,25	<=0,5	<=2	<=2	<=8	<=0,5	<=1	<=4	<=1	2	1	<=2	<=32	S	S	S	S	S	S	S	S	S	S	S or I	S	S	S	S	S or I	S
JAP-800	Japan	JAP-800-H-002	EXP200509	yes	no	URINE	SAMN37560222	>16	16	<=8	<=1	>16	32	<=1	<=2	<=2	<=2	<=1	<=0,5	<=0,25	<=0,5	<=2	<=2	<=8	<=0,5	<=1	<=4	<=1	<=1	0.5	<=2	<=32	S	R	I	S	R	S	S	S	S	R	S or I	S	S	S	S	S or I	S
JAP-800	Japan	JAP-800-H-002	EXP200511	yes	yes	BLOOD	SAMN37560223	>16	16	<=8	<=1	>16	16	<=1	<=2	<=2	<=2	<=1	<=0,5	<=0,25	<=0,5	<=2	<=2	<=8	<=0,5	<=1	<=4	<=1	<=1	0.5	<=2	<=32	S	R	I	S	R	S	S	S	S	R	S or I	S	S	S	S	S or I	S
JAP-800	Japan	JAP-800-H-003	EXP200513	no	yes	BLOOD	SAMN37560224	<=8	<=4	<=8	<=1	2	<=0,5	<=1	<=2	<=2	<=2	<=1	<=0,5	<=0,25	<=0,5	<=2	<=2	<=8	<=0,5	<=1	<=4	<=1	<=1	0.5	<=2	<=32	S	S	S	S	S	S	S	S	S	S	S or I	S	S	S	S	S or I	S
JAP-800	Japan	JAP-800-H-004	EXP200515	yes	no	URINE	SAMN37560225	<=8	<=4	<=8	<=1	<=1	<=0,5	<=1	<=2	<=2	<=2	<=1	<=0,5	<=0,25	<=0,5	<=2	<=2	<=8	<=0,5	<=1	<=4	<=1	<=1	0.5	<=2	<=32	S	S	S	S	S	S	S	S	S	S	S or I	S	S	S	S	S or I	S
JAP-800	Japan	JAP-800-H-004	EXP200517	yes	yes	BLOOD	SAMN37560226	<=8	<=4	<=8	<=1	2	<=0,5	<=1	<=2	<=2	<=2	<=1	<=0,5	<=0,25	<=0,5	4	<=2	<=8	<=0,5	<=1	<=4	<=1	<=1	0.5	<=2	<=32	S	S	S	S	S	S	S	S	S	S	S or I	S	S	S	S	S or I	S
JAP-800	Japan	JAP-800-H-006	EXP200524	no	yes	BLOOD	SAMN37560227	<=8	<=4	<=8	<=1	<=1	<=0,5	<=2	<=2	<=2	<=2	<=1	<=0,5	<=0,25	<=0,5	<=2	<=2	<=8	<=0,5	<=1	<=4	<=1	<=1	0.5	<=2	64	S	S	S	S	S	S	S	S	S	S	S or I	S	S	S	S	S or I	S
JAP-800	Japan	JAP-800-H-007	EXP200526	no	yes	BLOOD	SAMN37560228	<=8	<=4	<=8	<=1	<=1	<=0,5	<=1	<=2	<=2	<=2	<=1	<=0,5	<=0,25	<=0,5	<=2	<=2	<=8	<=0,5	<=1	<=4	<=1	<=1	0.5	<=2	<=32	S	S	S	S	S	S	S	S	S	S	S or I	S	S	S	S	S or I	S
JAP-800	Japan	JAP-800-H-008	EXP200528	yes	no	URINE	SAMN37560229	>16	16	<=8	>16	>16	>32	8	16	<=2	<=2	<=1	<=0,5	<=0,25	<=0,5	>8	>8	<=8	>2	>8	<=4	<=1	2	0.5	<=2	<=32	S	R	I	R	R	R	I	S	S	R	R	S	S	R	S	R	S
JAP-800	Japan	JAP-800-H-008	EXP200530	yes	yes	BLOOD	SAMN37560230	>16	16	<=8	>16	>16	>32	8	8	<=2	<=2	<=1	<=0,5	<=0,25	<=0,5	>8	>8	<=8	>2	>8	<=4	<=1	2	1	<=2	<=32	S	R	I	R	R	S	I	S	S	R	R	S	S	R	S	R	S
JAP-800	Japan	JAP-800-H-009	EXP200532	no	yes	BLOOD	SAMN37560231	<=8	<=4	<=8	<=1	2	<=0,5	<=1	<=2	<=2	<=2	<=1	<=0,5	<=0,25	<=0,5	<=2	<=2	<=8	<=0,5	<=1	<=4	<=1	<=1	0.5	<=2	<=32	S	S	S	S	S	S	S	S	S	S	S or I	S	S	S	S	S or I	S
JAP-800	Japan	JAP-800-H-010	EXP200534	yes	no	URINE	SAMN37560232	<=8	<=4	<=8	<=1	<=1	<=0,5	<=1	<=2	<=2	<=2	<=1	<=0,5	<=0,25	<=0,5	<=2	<=2	<=8	<=0,5	<=1	<=4	<=1	<=1	0.5	<=2	<=32	S	S	S	S	S	S	S	S	S	S	S or I	S	S	S	S	S or I	S
JAP-800	Japan	JAP-800-H-010	EXP200536	yes	yes	BLOOD	SAMN37560233	<=8	<=4	<=8	<=1	2	<=0,5	<=1	<=2	<=2	<=2	<=1	<=0,5	<=0,25	<=0,5	<=2	<=2	<=8	<=0,5	<=1	<=4	<=1	<=1	0.5	<=2	<=32	S	S	S	S	S	S	S	S	S	S	S or I	S	S	S	S	S or I	S
JAP-800	Japan	JAP-800-H-011	EXP200538	no	yes	URINE	SAMN37560234	>16	16	<=8	>16	>16	>32	16	16	<=2	<=2	<=1	<=0,5	<=0,25	<=0,5	>8	>8	<=8	>2	>8	<=4	<=1	2	0.5	<=2	<=32	S	R	I	R	R	R	R	S	S	R	R	S	S	R	S	R	S
JAP-800	Japan	JAP-800-H-012	EXP200540	no	yes	BLOOD	SAMN37560235	<=8	<=4	<=8	<=1	<=1	<=0,5	<=1	<=2	<=2	<=2	<=1	<=0,5	<=0,25	<=0,5	<=2	<=2	<=8	<=0,5	<=1	<=4	<=1	<=1	0.5	<=2	<=32	S	S	S	S	S	S	S	S	S	S	S or I	S	S	S	S	S or I	S
JAP-800	Japan	JAP-800-H-013	EXP200542	yes	no	URINE	SAMN37560236	<=8	<=4	<=8	<=1	2	<=0,5	<=1	<=2	<=2	<=2	<=1	<=0,5	<=0,25	<=0,5	<=2	<=2	<=8	<=0,5	<=1	<=4	<=1	<=1	0.5	<=2	<=32	S	S	S	S	S	S	S	S	S	S	S or I	S	S	S	S	S or I	S
JAP-800	Japan	JAP-800-H-013	EXP200544	yes	yes	BLOOD	SAMN37560237	16	<=4	<=8	<=1	2	<=0,5	<=1	<=2	<=2	<=2	<=1	<=0,5	<=0,25	<=0,5	>8	>8	<=8	1	<=1	>8	<=1	2	0.25	>4	<=32	S	I	S	S	S	S	S	S	S	S	R	S	S	R	S	S or I	S
JAP-800	Japan	JAP-800-H-014	EXP200546	no	yes	BLOOD	SAMN37560238	>16	8	<=8	16	>16	>32	8	8	<=2	<=2	<=1	<=0,5	<=0,25	<=0,5	<=2	<=2	<=8	>2	>8	<=4	<=1	2	0.5	<=2	<=32	S	R	S	R	R	S	I	S	S	R	R	S	S	S	S	R	S
JAP-800	Japan	JAP-800-H-015	EXP200548	no	yes	BLOOD	SAMN37560239	<=8	<=4	<=8	<=1	<=1	<=0,5	<=1	<=2	<=2	<=2	<=1	<=0,5	<=0,25	<=0,5	<=2	<=2	<=8	<=0,5	<=1	<=4	<=1	<=1	0.5	<=2	<=32	S	S	S	S	S	S	S	S	S	S	S or I	S	S	S	S	S or I	S
JAP-800	Japan	JAP-800-H-016	EXP200550	yes	yes	BLOOD	SAMN37560240	>16	16	<=8	<=1	2	<=0,5	<=1	<=2	<=2	<=2	<=1	<=0,5	<=0,25	<=0,5	<=2	<=2	<=8	<=0,5	<=1	>8	<=1	<=1	0.5	>4	<=32	S	R	I	S	S	S	S	S	S	S	S or I	S	S	S	S	S or I	S
JAP-800	Japan	JAP-800-H-016	EXP200552	yes	no	URINE	SAMN37560241	>16	8	<=8	<=1	2	<=0,5	<=1	<=2	<=2	<=2	<=1	<=0,5	<=0,25	<=0,5	<=2	<=2	<=8	<=0,5	<=1	>8	<=1	<=1	0.5	>4	<=32	S	R	S	S	S	S	S	S	S	S	S or I	S	S	S	S	S or I	S
JAP-801	Japan	JAP-801-H-001	EXP200631	yes	no	URINE	SAMN37560242	<=8	<=4	<=8	<=1	2	<=0,5	<=1	<=2	<=2	<=2	<=1	<=0,5	<=0,25	<=0,5	<=2	<=2	<=8	<=0,5	<=1	<=4	<=1	<=1	0.5	<=2	<=32	S	S	S	S	S	S	S	S	S	S	S or I	S	S	S	S	S or I	S
JAP-801	Japan	JAP-801-H-008	EXP200632	yes	yes	BLOOD	SAMN37560243	<=8	<=4	<=8	<=1	<=1	<=0,5	<=1	<=2	<=2	<=2	<=1	<=0,5	<=0,25	<=0,5	<=2	<=2	<=8	<=0,5	<=1	<=4	<=1	<=1	0.5	<=2	<=32	S	S	S	S	S	S	S	S	S	S	S or I	S	S	S	S	S or I	S
JAP-801	Japan	JAP-801-H-015	EXP200633	no	yes	BLOOD	SAMN37560244	<=8	<=4	<=8	<=1	2	<=0,5	<=1	<=2	<=2	<=2	<=1	<=0,5	<=0,25	<=0,5	<=2	<=2	<=8	<=0,5	<=1	<=4	<=1	<=1	0.5	<=2	<=32	S	S	S	S	S	S	S	S	S	S	S or I	S	S	S	S	S or I	S
JAP-801	Japan	JAP-801-H-001	EXP200638	yes	yes	BLOOD	SAMN37560245	<=8	<=4	<=8	<=1	2	<=0,5	<=1	<=2	<=2	<=2	<=1	<=0,5	<=0,25	<=0,5	<=2	<=2	<=8	<=0,5	<=1	<=4	<=1	<=1	1	<=2	<=32	S	S	S	S	S	S	S	S	S	S	S or I	S	S	S	S	S or I	S
JAP-801	Japan	JAP-801-H-002	EXP200645	yes	no	URINE	SAMN37560246	<=8	<=4	<=8	<=1	<=1	<=0,5	<=1	<=2	<=2	<=2	<=1	<=0,5	<=0,25	<=0,5	<=2	<=2	<=8	<=0,5	<=1	<=4	<=1	<=1	1	<=2	<=32	S	S	S	S	S	S	S	S	S	S	S or I	S	S	S	S	S or I	S
JAP-801	Japan	JAP-801-H-002	EXP200652	yes	yes	BLOOD	SAMN37560247	<=8	<=4	<=8	<=1	<=1	<=0,5	<=1	<=2	<=2	<=2	<=1	<=0,5	<=0,25	<=0,5	<=2	<=2	<=8	<=0,5	<=1	<=4	<=1	<=1	0.5	<=2	<=32	S	S	S	S	S	S	S	S	S	S	S or I	S	S	S	S	S or I	S
JAP-801	Japan	JAP-801-H-008	EXP200653	yes	no	URINE	SAMN37560248	<=8	<=4	<=8	<=1	2	<=0,5	<=1	<=2	<=2	<=2	<=1	<=0,5	<=0,25	<=0,5	<=2	<=2	<=8	<=0,5	<=1	<=4	<=1	<=1	0.5	<=2	<=32	S	S	S	S	S	S	S	S	S	S	S or I	S	S	S	S	S or I	S
JAP-801	Japan	JAP-801-H-003	EXP200659	no	yes	URINE	SAMN37560249	>16	>16	<=8	<=1	>16	<=0,5	<=1	<=2	<=2	<=2	<=1	<=0,5	<=0,25	<=0,5	<=2	<=2	<=8	<=0,5	<=1	<=4	<=1	<=1	0.5	<=2	<=32	S	R	R	S	R	S	S	S	S	S	S or I	S	S	S	S	S or I	S
JAP-801	Japan	JAP-801-H-009	EXP200660	yes	no	URINE	SAMN37560250	>16	16	<=8	<=1	4	<=0,5	<=1	<=2	<=2	<=2	<=1	<=0,5	<=0,25	<=0,5	<=2	<=2	<=8	>2	>8	>8	<=1	2	0.5	>4	<=32	S	R	I	S	S	S	S	S	S	S	R	S	S	S	S	R	S
JAP-801	Japan	JAP-801-H-016	EXP200661	no	yes	BLOOD	SAMN37560251	>16	>16	16	16	>16	>32	<=1	<=2	<=2	<=2	<=1	<=0,5	<=0,25	<=0,5	<=2	>8	<=8	>2	>8	<=4	<=1	4	0.5	>4	<=32	S	R	R	R	R	S	S	S	S	R	R	S	S	S	S	R	S
JAP-801	Japan	JAP-801-H-009	EXP200667	yes	yes	BLOOD	SAMN37560252	>16	16	<=8	<=1	4	<=0,5	<=1	<=2	<=2	<=2	<=1	<=0,5	<=0,25	<=0,5	<=2	<=2	<=8	>2	>8	>8	<=1	2	0.5	>4	<=32	S	R	I	S	S	S	S	S	S	S	R	S	S	S	S	R	S
JAP-801	Japan	JAP-801-H-004	EXP200673	no	yes	URINE	SAMN37560253	>16	16	<=8	<=1	16	<=0,5	<=1	<=2	<=2	<=2	<=1	<=0,5	<=0,25	<=0,5	>8	8	<=8	>2	>8	<=4	<=1	<=1	0.25	<=2	<=32	S	R	I	S	S	S	S	S	S	S	R	S	S	R	S	R	S
JAP-801	Japan	JAP-801-H-010	EXP200674	no	yes	BLOOD	SAMN37560254	>16	>16	>128	<=1	>16	<=0,5	<=1	<=2	<=2	<=2	<=1	<=0,5	<=0,25	<=0,5	<=2	<=2	<=8	<=0,5	<=1	>8	<=1	8	0.5	>4	<=32	S	R	R	S	R	S	S	S	S	S	S or I	S	S	S	S	S or I	S
JAP-801	Japan	JAP-801-H-011	EXP200681	yes	no	URINE	SAMN37560255	>16	<=4	<=8	4	>16	>32	4	4	<=2	<=2	<=1	<=0,5	<=0,25	<=0,5	<=2	<=2	<=8	>2	>8	>8	<=1	2	0.5	>4	<=32	S	R	S	S	R	S	S	S	S	R	R	S	S	S	S	R	S
JAP-801	Japan	JAP-801-H-011	EXP200688	yes	yes	BLOOD	SAMN37560256	>16	8	<=8	8	>16	>32	8	4	<=2	<=2	<=1	<=0,5	<=0,25	<=0,5	<=2	<=2	<=8	>2	>8	>8	<=1	2	0.5	>4	<=32	S	R	S	I	R	S	I	S	S	R	R	S	S	S	S	R	S
JAP-801	Japan	JAP-801-H-005	EXP200694	no	yes	URINE	SAMN37560257	<=8	<=4	<=8	<=1	2	<=0,5	<=1	<=2	<=2	<=2	<=1	<=0,5	<=0,25	<=0,5	<=2	<=2	<=8	<=0,5	<=1	<=4	<=1	<=1	0.5	<=2	<=32	S	S	S	S	S	S	S	S	S	S	S or I	S	S	S	S	S or I	S
JAP-801	Japan	JAP-801-H-012	EXP200695	yes	no	URINE	SAMN37560258	>16	16	<=8	2	>16	>32	<=1	<=2	<=2	<=2	<=1	<=0,5	<=0,25	<=0,5	>8	>8	<=8	>2	8	>8	<=1	2	0.5	>4	<=32	S	R	I	S	R	S	S	S	S	R	R	S	S	R	S	R	S
JAP-801	Japan	JAP-801-H-006	EXP200701	yes	yes	BLOOD	SAMN37560259	<=8	<=4	<=8	<=1	2	<=0,5	<=1	<=2	<=2	<=2	<=1	<=0,5	<=0,25	<=0,5	<=2	<=2	<=8	<=0,5	<=1	<=4	<=1	<=1	0.5	<=2	<=32	S	S	S	S	S	S	S	S	S	S	S or I	S	S	S	S	S or I	S
JAP-801	Japan	JAP-801-H-012	EXP200702	yes	yes	BLOOD	SAMN37560260	>16	16	<=8	2	>16	>32	<=1	<=2	<=2	<=2	<=1	<=0,5	<=0,25	<=0,5	>8	8	<=8	>2	8	>8	<=1	2	0.5	>4	<=32	S	R	I	S	R	S	S	S	S	R	R	S	S	R	S	R	S
JAP-801	Japan	JAP-801-H-013	EXP200709	yes	no	URINE	SAMN37560261	>16	>16	<=8	<=1	4	<=0,5	<=1	<=2	<=2	<=2	<=1	<=0,5	<=0,25	<=0,5	<=2	<=2	<=8	<=0,5	<=1	<=4	<=1	<=1	0.5	<=2	<=32	S	R	R	S	S	S	S	S	S	S	S or I	S	S	S	S	S or I	S
JAP-801	Japan	JAP-801-H-006	EXP200715	yes	no	URINE	SAMN37560262	<=8	<=4	<=8	<=1	2	<=0,5	<=1	<=2	<=2	<=2	<=1	<=0,5	<=0,25	<=0,5	<=2	<=2	<=8	<=0,5	<=1	<=4	<=1	<=1	0.5	<=2	<=32	S	S	S	S	S	S	S	S	S	S	S or I	S	S	S	S	S or I	S
JAP-801	Japan	JAP-801-H-013	EXP200716	yes	yes	BLOOD	SAMN37560263	>16	16	<=8	<=1	2	<=0,5	<=1	<=2	<=2	<=2	<=1	<=0,5	<=0,25	<=0,5	<=2	<=2	<=8	<=0,5	<=1	<=4	<=1	2	0.5	<=2	<=32	S	R	I	S	S	S	S	S	S	S	S or I	S	S	S	S	S or I	S
JAP-801	Japan	JAP-801-H-014	EXP200723	yes	no	URINE	SAMN37560264	>16	>16	<=8	<=1	8	<=0,5	<=1	<=2	<=2	<=2	<=1	<=0,5	<=0,25	<=0,5	<=2	<=2	<=8	<=0,5	<=1	<=4	<=1	<=1	0.5	<=2	<=32	S	R	R	S	S	S	S	S	S	S	S or I	S	S	S	S	S or I	S
JAP-801	Japan	JAP-801-H-014	EXP200730	yes	no	URINE	SAMN37560265	>16	16	<=8	<=1	4	<=0,5	<=1	<=2	<=2	<=2	<=1	<=0,5	<=0,25	<=0,5	<=2	<=2	<=8	<=0,5	<=1	<=4	<=1	<=1	0.5	<=2	<=32	S	R	I	S	S	S	S	S	S	S	S or I	S	S	S	S	S or I	S
JAP-801	Japan	JAP-801-H-014	EXP200737	yes	no	URINE	SAMN37560266	>16	>16	<=8	<=1	8	<=0,5	<=1	<=2	<=2	<=2	<=1	<=0,5	<=0,25	<=0,5	<=2	<=2	<=8	<=0,5	<=1	<=4	<=1	<=1	0.5	<=2	<=32	S	R	R	S	S	S	S	S	S	S	S or I	S	S	S	S	S or I	S
JAP-801	Japan	JAP-801-H-014	EXP200744	yes	yes	BLOOD	SAMN37560267	>16	>16	<=8	<=1	8	<=0,5	<=1	<=2	<=2	<=2	<=1	<=0,5	<=0,25	<=0,5	<=2	<=2	<=8	<=0,5	<=1	<=4	<=1	<=1	1	<=2	<=32	S	R	R	S	S	S	S	S	S	S	S or I	S	S	S	S	S or I	S
ESP-207	Spain	ESP-207-H-001	EXP200757	no	yes	BLOOD	SAMN37560268	>16	<=4	<=8	4	>16	>32	4	4	<=2	<=2	<=1	<=0,5	<=0,25	<=0,5	<=2	<=2	<=8	>2	>8	>8	<=1	2	0.5	<=2	<=32	S	R	S	S	R	S	S	S	S	R	R	S	S	S	S	R	S
ESP-207	Spain	ESP-207-H-002	EXP200759	no	yes	BLOOD	SAMN37560269	>16	16	<=8	>16	>16	>32	8	8	<=2	<=2	<=1	<=0,5	<=0,25	<=0,5	>8	>8	<=8	>2	8	<=4	<=1	<=1	0.5	<=2	<=32	S	R	I	R	R	S	I	S	S	R	R	S	S	R	S	R	S
ESP-207	Spain	ESP-207-H-003	EXP200761	no	yes	BLOOD	SAMN37560270	<=8	<=4	<=8	<=1	<=1	<=0,5	<=1	<=2	<=2	<=2	<=1	<=0,5	<=0,25	<=0,5	<=2	<=2	<=8	2	<=1	<=4	<=1	<=1	0.25	<=2	<=32	S	S	S	S	S	S	S	S	S	S	R	S	S	S	S	S or I	S
ESP-207	Spain	ESP-207-H-004	EXP200763	yes	yes	BLOOD	SAMN37560271	<=8	<=4	<=8	<=1	2	<=0,5	<=1	<=2	<=2	<=2	<=1	<=0,5	<=0,25	<=0,5	<=2	<=2	<=8	<=0,5	<=1	<=4	<=1	<=1	0.5	<=2	<=32	S	S	S	S	S	S	S	S	S	S	S or I	S	S	S	S	S or I	S
ESP-207	Spain	ESP-207-H-004	EXP200765	yes	no	URINE	SAMN37560272	<=8	<=4	<=8	<=1	<=1	<=0,5	<=1	<=2	<=2	<=2	<=1	<=0,5	<=0,25	<=0,5	<=2	<=2	<=8	<=0,5	<=1	<=4	<=1	<=1	0.25	<=2	<=32	S	S	S	S	S	S	S	S	S	S	S or I	S	S	S	S	S or I	S
ESP-207	Spain	ESP-207-H-005	EXP200769	no	yes	BLOOD	SAMN37560273	>16	16	<=8	<=1	4	<=0,5	<=1	<=2	<=2	<=2	<=1	<=0,5	<=0,25	<=0,5	<=2	<=2	<=8	<=0,5	<=1	>8	<=1	8	0.25	>4	<=32	S	R	I	S	S	S	S	S	S	S	S or I	S	S	S	S	S or I	S
ESP-207	Spain	ESP-207-H-006	EXP200771	no	yes	BLOOD	SAMN37560274	<=8	<=4	<=8	<=1	2	<=0,5	<=1	<=2	<=2	<=2	<=1	<=0,5	<=0,25	<=0,5	<=2	<=2	<=8	<=0,5	<=1	<=4	<=1	<=1	0.5	>4	<=32	S	S	S	S	S	S	S	S	S	S	S or I	S	S	S	S	S or I	S
ESP-207	Spain	ESP-207-H-007	EXP200773	no	yes	BLOOD	SAMN37560275	<=8	<=4	<=8	<=1	4	<=0,5	<=1	<=2	<=2	<=2	<=1	<=0,5	<=0,25	<=0,5	<=2	<=2	<=8	<=0,5	<=1	<=4	<=1	<=1	0.5	<=2	<=32	S	S	S	S	S	S	S	S	S	S	S or I	S	S	S	S	S or I	S
ESP-207	Spain	ESP-207-H-008	EXP200775	yes	yes	BLOOD	SAMN37560276	>16	8	<=8	<=1	<=1	<=0,5	<=1	<=2	<=2	<=2	<=1	<=0,5	<=0,25	<=0,5	<=2	<=2	<=8	<=0,5	<=1	<=4	<=1	<=1	0.25	>4	<=32	S	R	S	S	S	S	S	S	S	S	S or I	S	S	S	S	S or I	S
ESP-207	Spain	ESP-207-H-008	EXP200777	yes	no	URINE	SAMN37560277	>16	8	<=8	<=1	2	<=0,5	<=1	<=2	<=2	<=2	<=1	<=0,5	<=0,25	<=0,5	<=2	<=2	<=8	<=0,5	<=1	<=4	<=1	<=1	0.125	>4	<=32	S	R	S	S	S	S	S	S	S	S	S or I	S	S	S	S	S or I	S
ESP-207	Spain	ESP-207-H-009	EXP200779	no	yes	BLOOD	SAMN37560278	>16	>16	<=8	<=1	4	<=0,5	<=1	<=2	<=2	<=2	<=1	<=0,5	<=0,25	<=0,5	<=2	<=2	<=8	<=0,5	<=1	>8	<=1	4	0.5	<=2	<=32	S	R	R	S	S	S	S	S	S	S	S or I	S	S	S	S	S or I	S
ESP-207	Spain	ESP-207-H-010	EXP200781	no	yes	BLOOD	SAMN37560279	>16	16	<=8	<=1	2	<=0,5	<=1	<=2	<=2	<=2	<=1	<=0,5	<=0,25	<=0,5	<=2	<=2	<=8	<=0,5	<=1	<=4	<=1	<=1	0.5	<=2	<=32	S	R	I	S	S	S	S	S	S	S	S or I	S	S	S	S	S or I	S
ESP-207	Spain	ESP-207-H-011	EXP200783	yes	yes	BLOOD	SAMN37560280	<=8	<=4	<=8	<=1	<=1	<=0,5	<=1	<=2	<=2	<=2	<=1	<=0,5	<=0,25	<=0,5	<=2	<=2	<=8	<=0,5	<=1	<=4	<=1	<=1	0.5	<=2	<=32	S	S	S	S	S	S	S	S	S	S	S or I	S	S	S	S	S or I	S
ESP-207	Spain	ESP-207-H-011	EXP200785	yes	no	URINE	SAMN37560281	<=8	<=4	<=8	<=1	<=1	<=0,5	<=1	<=2	<=2	<=2	<=1	<=0,5	<=0,25	<=0,5	<=2	<=2	<=8	<=0,5	<=1	<=4	<=1	<=1	0.5	<=2	<=32	S	S	S	S	S	S	S	S	S	S	S or I	S	S	S	S	S or I	S
ESP-207	Spain	ESP-207-H-012	EXP200787	no	yes	BLOOD	SAMN37560282	>16	>16	<=8	<=1	16	<=0,5	<=1	<=2	<=2	<=2	<=1	<=0,5	<=0,25	<=0,5	<=2	<=2	<=8	<=0,5	<=1	>8	<=1	2	0.5	>4	<=32	S	R	R	S	S	S	S	S	S	S	S or I	S	S	S	S	S or I	S
ESP-207	Spain	ESP-207-H-013	EXP200789	no	yes	BLOOD	SAMN37560283	>16	>16	<=8	<=1	8	<=0,5	<=1	<=2	<=2	<=2	<=1	<=0,5	<=0,25	<=0,5	>8	>8	<=8	<=0,5	<=1	>8	<=1	2	1	<=2	<=32	S	R	R	S	S	S	S	S	S	S	S or I	S	S	R	S	S or I	S
ESP-207	Spain	ESP-207-H-014	EXP200791	no	yes	BLOOD	SAMN37560284	>16	16	<=8	<=1	2	<=0,5	<=1	<=2	<=2	<=2	<=1	<=0,5	<=0,25	<=0,5	<=2	<=2	<=8	<=0,5	<=1	<=4	<=1	<=1	0.5	<=2	<=32	S	R	I	S	S	S	S	S	S	S	S or I	S	S	S	S	S or I	S
ESP-207	Spain	ESP-207-H-015	EXP200793	yes	yes	BLOOD	SAMN37560285	>16	>16	<=8	8	>16	>32	2	16	<=2	<=2	<=1	<=0,5	<=0,25	<=0,5	<=2	<=2	<=8	>2	>8	>8	<=1	>8	0.5	<=2	<=32	S	R	R	I	R	R	S	S	S	R	R	S	S	S	S	R	S
ESP-207	Spain	ESP-207-H-015	EXP200795	yes	no	URINE	SAMN37560286	>16	16	<=8	8	>16	>32	<=1	8	<=2	<=2	<=1	<=0,5	<=0,25	1	<=2	<=2	<=8	>2	>8	>8	<=1	>8	0.25	<=2	<=32	S	R	I	I	R	S	S	S	S	R	R	S	S	S	S	R	S
ESP-207	Spain	ESP-207-H-016	EXP200799	yes	yes	BLOOD	SAMN37560287	>16	>16	<=8	2	8	<=0,5	<=1	<=2	<=2	<=2	<=1	<=0,5	<=0,25	<=0,5	<=2	<=2	<=8	<=0,5	<=1	<=4	<=1	2	0.25	<=2	<=32	S	R	R	S	S	S	S	S	S	S	S or I	S	S	S	S	S or I	S
ESP-207	Spain	ESP-207-H-016	EXP200801	yes	no	URINE	SAMN37560288	>16	>16	<=8	<=1	>16	<=0,5	<=1	<=2	<=2	<=2	<=1	<=0,5	<=0,25	<=0,5	<=2	<=2	<=8	<=0,5	<=1	<=4	<=1	2	0.5	<=2	<=32	S	R	R	S	R	S	S	S	S	S	S or I	S	S	S	S	S or I	S
ESP-207	Spain	ESP-207-H-017	EXP200803	no	yes	BLOOD	SAMN37560289	<=8	<=4	<=8	<=1	2	<=0,5	<=1	<=2	<=2	<=2	<=1	<=0,5	<=0,25	<=0,5	<=2	<=2	<=8	<=0,5	<=1	<=4	<=1	2	0.25	<=2	<=32	S	S	S	S	S	S	S	S	S	S	S or I	S	S	S	S	S or I	S
ESP-207	Spain	ESP-207-H-018	EXP200805	no	yes	BLOOD	SAMN37560290	<=8	<=4	<=8	<=1	2	<=0,5	<=1	<=2	<=2	<=2	<=1	<=0,5	<=0,25	<=0,5	<=2	<=2	<=8	<=0,5	<=1	<=4	<=1	<=1	0.25	<=2	<=32	S	S	S	S	S	S	S	S	S	S	S or I	S	S	S	S	S or I	S
ESP-207	Spain	ESP-207-H-019	EXP200807	no	yes	BLOOD	SAMN37560291	>16	8	<=8	<=1	<=1	<=0,5	<=1	<=2	<=2	<=2	<=1	<=0,5	<=0,25	<=0,5	<=2	<=2	<=8	<=0,5	<=1	<=4	<=1	<=1	0.25	<=2	<=32	S	R	S	S	S	S	S	S	S	S	S or I	S	S	S	S	S or I	S
ESP-207	Spain	ESP-207-H-020	EXP200809	no	yes	BLOOD	SAMN37560292	>16	16	<=8	<=1	4	<=0,5	<=1	<=2	<=2	<=2	<=1	<=0,5	<=0,25	<=0,5	<=2	<=2	<=8	>2	>8	>8	<=1	2	0.25	>4	<=32	S	R	I	S	S	S	S	S	S	S	R	S	S	S	S	R	S
ESP-207	Spain	ESP-207-H-021	EXP200811	no	yes	BLOOD	SAMN37560293	>16	>16	<=8	<=1	16	<=0,5	<=1	<=2	<=2	<=2	<=1	<=0,5	<=0,25	<=0,5	<=2	<=2	<=8	<=0,5	<=1	<=4	<=1	<=1	0.25	<=2	<=32	S	R	R	S	S	S	S	S	S	S	S or I	S	S	S	S	S or I	S
ESP-207	Spain	ESP-207-H-022	EXP200815	yes	yes	BLOOD	SAMN37560294	<=8	<=4	<=8	<=1	<=1	<=0,5	<=1	<=2	<=2	<=2	<=1	<=0,5	<=0,25	<=0,5	<=2	<=2	<=8	2	<=1	<=4	<=1	<=1	0.25	<=2	<=32	S	S	S	S	S	S	S	S	S	S	R	S	S	S	S	S or I	S
ESP-207	Spain	ESP-207-H-022	EXP200817	yes	no	URINE	SAMN37560295	<=8	<=4	<=8	<=1	<=1	<=0,5	<=1	<=2	<=2	<=2	<=1	<=0,5	<=0,25	<=0,5	<=2	<=2	<=8	<=0,5	<=1	<=4	<=1	<=1	0.25	<=2	<=32	S	S	S	S	S	S	S	S	S	S	S or I	S	S	S	S	S or I	S
ESP-207	Spain	ESP-207-H-023	EXP200821	no	yes	BLOOD	SAMN37560296	>16	8	<=8	<=1	2	<=0,5	<=1	<=2	<=2	<=2	<=1	<=0,5	<=0,25	<=0,5	<=2	<=2	<=8	>2	4	<=4	<=1	<=1	0.25	>4	<=32	S	R	S	S	S	S	S	S	S	S	R	S	S	S	S	R	S
ESP-207	Spain	ESP-207-H-024	EXP200825	no	yes	BLOOD	SAMN37560297	<=8	<=4	<=8	<=1	2	<=0,5	<=1	<=2	<=2	<=2	<=1	<=0,5	<=0,25	<=0,5	<=2	<=2	<=8	<=0,5	<=1	<=4	<=1	<=1	0.25	<=2	<=32	S	S	S	S	S	S	S	S	S	S	S or I	S	S	S	S	S or I	S
ESP-207	Spain	ESP-207-H-025	EXP200831	no	yes	BLOOD	SAMN37560298	>16	16	<=8	2	>16	>32	<=1	<=2	<=2	<=2	<=1	<=0,5	<=0,25	<=0,5	<=2	<=2	<=8	<=0,5	<=1	<=4	<=1	<=1	0.25	<=2	<=32	S	R	I	S	R	S	S	S	S	R	S or I	S	S	S	S	S or I	S
ESP-207	Spain	ESP-207-H-030	EXP200833	no	yes	BLOOD	SAMN37560299	<=8	<=4	<=8	<=1	<=1	<=0,5	<=1	<=2	<=2	<=2	<=1	<=0,5	<=0,25	<=0,5	<=2	4	<=8	<=0,5	<=1	<=4	<=1	<=1	0.25	<=2	<=32	S	S	S	S	S	S	S	S	S	S	S or I	S	S	S	S	S or I	S
ESP-207	Spain	ESP-207-H-026	EXP200835	no	yes	BLOOD	SAMN37560300	>16	8	<=8	<=1	2	<=0,5	<=1	<=2	<=2	<=2	<=1	<=0,5	<=0,25	<=0,5	<=2	<=2	<=8	1	<=1	<=4	<=1	<=1	0.25	<=2	<=32	S	R	S	S	S	S	S	S	S	S	R	S	S	S	S	S or I	S
ESP-207	Spain	ESP-207-H-027	EXP200837	no	yes	BLOOD	SAMN37560301	<=8	<=4	<=8	<=1	2	<=0,5	<=1	<=2	<=2	<=2	<=1	<=0,5	<=0,25	<=0,5	<=2	<=2	<=8	<=0,5	<=1	<=4	<=1	<=1	0.25	<=2	<=32	S	S	S	S	S	S	S	S	S	S	S or I	S	S	S	S	S or I	S
ESP-207	Spain	ESP-207-H-028	EXP200839	no	yes	BLOOD	SAMN37560302	>16	16	<=8	<=1	4	<=0,5	<=1	<=2	<=2	<=2	<=1	<=0,5	<=0,25	<=0,5	<=2	<=2	<=8	<=0,5	<=1	>8	<=1	<=1	0.5	>4	<=32	S	R	I	S	S	S	S	S	S	S	S or I	S	S	S	S	S or I	S
ESP-207	Spain	ESP-207-H-029	EXP200841	no	yes	BLOOD	SAMN37560303	<=8	<=4	<=8	<=1	2	<=0,5	<=1	<=2	<=2	<=2	<=1	<=0,5	<=0,25	<=0,5	<=2	<=2	<=8	<=0,5	<=1	<=4	<=1	2	0.5	<=2	<=32	S	S	S	S	S	S	S	S	S	S	S or I	S	S	S	S	S or I	S
ESP-207	Spain	ESP-207-H-031	EXP200843	no	yes	BLOOD	SAMN37560304	<=8	<=4	<=8	<=1	2	1	<=1	<=2	<=2	<=2	<=1	<=0,5	<=0,25	<=0,5	<=2	<=2	<=8	<=0,5	<=1	<=4	<=1	<=1	0.5	<=2	<=32	S	S	S	S	S	S	S	S	S	S	S or I	S	S	S	S	S or I	S
ESP-207	Spain	ESP-207-H-032	EXP200845	yes	yes	BLOOD	SAMN37560305	<=8	<=4	<=8	<=1	2	<=0,5	<=1	<=2	<=2	<=2	<=1	<=0,5	<=0,25	<=0,5	<=2	<=2	<=8	<=0,5	<=1	<=4	<=1	<=1	1	<=2	<=32	S	S	S	S	S	S	S	S	S	S	S or I	S	S	S	S	S or I	S
ESP-207	Spain	ESP-207-H-032	EXP200847	yes	no	URINE	SAMN37560306	<=8	<=4	<=8	<=1	<=1	<=0,5	<=1	<=2	<=2	<=2	<=1	<=0,5	<=0,25	<=0,5	<=2	<=2	<=8	<=0,5	<=1	<=4	<=1	<=1	0.5	<=2	<=32	S	S	S	S	S	S	S	S	S	S	S or I	S	S	S	S	S or I	S
ESP-207	Spain	ESP-207-H-033	EXP200849	no	yes	BLOOD	SAMN37560307	>16	16	<=8	<=1	4	<=0,5	<=1	<=2	<=2	<=2	<=1	<=0,5	<=0,25	<=0,5	<=2	<=2	<=8	<=0,5	<=1	>8	<=1	2	0.5	>4	<=32	S	R	I	S	S	S	S	S	S	S	S or I	S	S	S	S	S or I	S
ESP-207	Spain	ESP-207-H-034	EXP200851	no	yes	URINE	SAMN37560308	>16	>16	<=8	8	>16	>32	8	4	<=2	<=2	<=1	<=0,5	<=0,25	<=0,5	<=2	<=2	<=8	>2	>8	<=4	<=1	2	0.5	>4	<=32	S	R	R	I	R	S	I	S	S	R	R	S	S	S	S	R	S
ESP-207	Spain	ESP-207-H-035	EXP200853	no	yes	BLOOD	SAMN37560309	>16	16	<=8	<=1	16	<=0,5	<=1	<=2	<=2	<=2	<=1	<=0,5	<=0,25	<=0,5	<=2	<=2	<=8	<=0,5	<=1	<=4	<=1	<=1	1	<=2	<=32	S	R	I	S	S	S	S	S	S	S	S or I	S	S	S	S	S or I	S
ESP-207	Spain	ESP-207-H-036	EXP200855	no	yes	URINE	SAMN37560310	>16	8	<=8	<=1	2	<=0,5	<=1	<=2	<=2	<=2	<=1	<=0,5	<=0,25	<=0,5	<=2	<=2	<=8	<=0,5	<=1	<=4	<=1	<=1	0.5	<=2	<=32	S	R	S	S	S	S	S	S	S	S	S or I	S	S	S	S	S or I	S
ESP-207	Spain	ESP-207-H-037	EXP200857	no	yes	BLOOD	SAMN37560311	>16	16	<=8	<=1	2	<=0,5	<=1	<=2	<=2	<=2	<=1	<=0,5	<=0,25	<=0,5	<=2	<=2	<=8	<=0,5	<=1	<=4	<=1	2	0.5	<=2	<=32	S	R	I	S	S	S	S	S	S	S	S or I	S	S	S	S	S or I	S
ESP-207	Spain	ESP-207-H-038	EXP200859	no	yes	URINE	SAMN37560312	<=8	<=4	<=8	<=1	<=1	<=0,5	<=1	<=2	<=2	<=2	<=1	<=0,5	<=0,25	<=0,5	<=2	<=2	<=8	<=0,5	<=1	<=4	<=1	<=1	0.5	<=2	<=32	S	S	S	S	S	S	S	S	S	S	S or I	S	S	S	S	S or I	S
ESP-207	Spain	ESP-207-H-039	EXP200861	no	yes	URINE	SAMN37560313	<=8	<=4	<=8	<=1	2	<=0,5	<=1	<=2	<=2	<=2	<=1	<=0,5	<=0,25	<=0,5	<=2	<=2	<=8	<=0,5	<=1	<=4	<=1	<=1	0.5	<=2	<=32	S	S	S	S	S	S	S	S	S	S	S or I	S	S	S	S	S or I	S
ESP-207	Spain	ESP-207-H-040	EXP200863	no	yes	URINE	SAMN37560314	>16	16	<=8	<=1	2	<=0,5	<=1	<=2	<=2	<=2	<=1	<=0,5	<=0,25	<=0,5	<=2	<=2	<=8	>2	4	<=4	<=1	<=1	0.5	>4	<=32	S	R	I	S	S	S	S	S	S	S	R	S	S	S	S	R	S
ESP-207	Spain	ESP-207-H-041	EXP200865	no	yes	BLOOD	SAMN37560315	>16	>16	<=8	<=1	16	<=0,5	<=1	<=2	<=2	<=2	<=1	<=0,5	<=0,25	<=0,5	<=2	<=2	<=8	>2	8	>8	<=1	4	0.5	>4	<=32	S	R	R	S	S	S	S	S	S	S	R	S	S	S	S	R	S
ESP-207	Spain	ESP-207-H-042	EXP200867	no	yes	URINE	SAMN37560316	>16	>16	<=8	<=1	8	<=0,5	<=1	<=2	<=2	<=2	<=1	<=0,5	<=0,25	<=0,5	<=2	<=2	<=8	<=0,5	<=1	<=4	<=1	<=1	0.5	<=2	<=32	S	R	R	S	S	S	S	S	S	S	S or I	S	S	S	S	S or I	S
ESP-207	Spain	ESP-207-H-044	EXP200869	no	yes	URINE	SAMN37560317	<=8	<=4	<=8	<=1	2	<=0,5	<=1	<=2	<=2	<=2	<=1	<=0,5	<=0,25	<=0,5	<=2	<=2	<=8	<=0,5	<=1	<=4	<=1	<=1	0.5	<=2	<=32	S	S	S	S	S	S	S	S	S	S	S or I	S	S	S	S	S or I	S
ESP-207	Spain	ESP-207-H-045	EXP200871	no	yes	BLOOD	SAMN37560318	>16	16	<=8	<=1	4	<=0,5	<=1	<=2	<=2	<=2	<=1	<=0,5	<=0,25	<=0,5	>8	8	<=8	<=0,5	<=1	>8	<=1	4	0.5	>4	<=32	S	R	I	S	S	S	S	S	S	S	S or I	S	S	R	S	S or I	S
USA-700	U.S.A.	USA-700-H-001	EXP201009	yes	yes	BLOOD	SAMN37560319	<=8	<=4	<=8	<=1	<=1	<=0,5	<=1	<=2	<=2	<=2	<=1	<=0,5	<=0,25	<=0,5	<=2	<=2	<=8	<=0,5	<=1	<=4	<=1	<=1	0.25	<=2	<=32	S	S	S	S	S	S	S	S	S	S	S or I	S	S	S	S	S or I	S
USA-700	U.S.A.	USA-700-H-001	EXP201011	yes	no	URINE	SAMN37560320	<=8	<=4	<=8	<=1	<=1	<=0,5	<=1	<=2	<=2	<=2	<=1	<=0,5	<=0,25	<=0,5	<=2	<=2	<=8	<=0,5	<=1	<=4	<=1	<=1	0.5	<=2	<=32	S	S	S	S	S	S	S	S	S	S	S or I	S	S	S	S	S or I	S
USA-700	U.S.A.	USA-700-H-002	EXP201013	yes	yes	BLOOD	SAMN37560321	>16	16	<=8	16	>16	>32	8	16	<=2	<=2	<=1	<=0,5	<=0,25	<=0,5	>8	>8	<=8	>2	>8	>8	<=1	2	0.5	<=2	64	S	R	I	R	R	R	I	S	S	R	R	S	S	R	S	R	S
USA-700	U.S.A.	USA-700-H-002	EXP201015	yes	no	URINE	SAMN37560322	>16	16	<=8	>16	>16	>32	8	16	<=2	<=2	<=1	<=0,5	<=0,25	<=0,5	>8	>8	<=8	>2	>8	<=4	<=1	<=1	0.25	<=2	64	S	R	I	R	R	R	I	S	S	R	R	S	S	R	S	R	S
USA-700	U.S.A.	USA-700-H-003	EXP201017	no	yes	URINE	SAMN37560323	>16	>16	<=8	>16	>16	>32	>16	>16	<=2	<=2	<=1	<=0,5	<=0,25	<=0,5	<=2	<=2	<=8	>2	>8	<=4	<=1	<=1	0.5	<=2	<=32	S	R	R	R	R	R	R	S	S	R	R	S	S	S	S	R	S
USA-700	U.S.A.	USA-700-H-004	EXP201019	no	yes	URINE	SAMN37560324	>16	>16	16	16	>16	>32	>16	8	<=2	<=2	<=1	<=0,5	<=0,25	<=0,5	<=2	<=2	<=8	<=0,5	<=1	<=4	<=1	<=1	0.5	<=2	<=32	S	R	R	R	R	S	R	S	S	R	S or I	S	S	S	S	S or I	S
USA-700	U.S.A.	USA-700-H-005	EXP201021	no	yes	URINE	SAMN37560325	<=8	<=4	<=8	<=1	4	<=0,5	<=1	<=2	<=2	<=2	<=1	<=0,5	<=0,25	<=0,5	<=2	<=2	<=8	<=0,5	<=1	<=4	<=1	<=1	0.5	<=2	<=32	S	S	S	S	S	S	S	S	S	S	S or I	S	S	S	S	S or I	S
USA-700	U.S.A.	USA-700-H-006	EXP201023	no	yes	BLOOD	SAMN37560326	>16	>16	<=8	<=1	8	<=0,5	<=1	<=2	<=2	<=2	<=1	<=0,5	<=0,25	<=0,5	>8	8	<=8	>2	>8	>8	2	>8	0.5	>4	<=32	S	R	R	S	S	S	S	S	S	S	R	S	S	R	S	R	S
USA-700	U.S.A.	USA-700-H-008	EXP201027	no	yes	BLOOD	SAMN37560327	<=8	<=4	<=8	<=1	<=1	<=0,5	<=1	<=2	<=2	<=2	<=1	<=0,5	<=0,25	<=0,5	<=2	<=2	<=8	<=0,5	<=1	<=4	<=1	2	0.5	<=2	<=32	S	S	S	S	S	S	S	S	S	S	S or I	S	S	S	S	S or I	S
USA-700	U.S.A.	USA-700-H-009	EXP201029	no	yes	URINE	SAMN37560328	>16	16	<=8	16	>16	>32	8	16	<=2	<=2	<=1	<=0,5	<=0,25	<=0,5	>8	>8	<=8	>2	>8	>8	<=1	>8	0.5	>4	<=32	S	R	I	R	R	R	I	S	S	R	R	S	S	R	S	R	S
USA-700	U.S.A.	USA-700-H-010	EXP201031	no	yes	URINE	SAMN37560329	>16	16	<=8	<=1	16	<=0,5	<=1	<=2	<=2	<=2	<=1	<=0,5	<=0,25	<=0,5	<=2	<=2	<=8	<=0,5	<=1	<=4	<=1	4	1	<=2	<=32	S	R	I	S	S	S	S	S	S	S	S or I	S	S	S	S	S or I	S
USA-700	U.S.A.	USA-700-H-011	EXP201033	no	yes	URINE	SAMN37560330	>16	8	<=8	<=1	2	<=0,5	<=1	<=2	<=2	<=2	<=1	<=0,5	<=0,25	<=0,5	<=2	<=2	<=8	>2	>8	<=4	<=1	2	0.5	<=2	<=32	S	R	S	S	S	S	S	S	S	S	R	S	S	S	S	R	S
USA-700	U.S.A.	USA-700-H-012	EXP201035	no	yes	URINE	SAMN37560331	<=8	<=4	<=8	<=1	<=1	<=0,5	<=1	<=2	<=2	<=2	<=1	<=0,5	<=0,25	<=0,5	<=2	<=2	<=8	<=0,5	<=1	<=4	<=1	<=1	0.5	<=2	<=32	S	S	S	S	S	S	S	S	S	S	S or I	S	S	S	S	S or I	S
USA-700	U.S.A.	USA-700-H-013	EXP201037	no	yes	URINE	SAMN37560332	<=8	8	<=8	<=1	2	<=0,5	<=1	<=2	<=2	<=2	<=1	<=0,5	<=0,25	<=0,5	<=2	<=2	<=8	<=0,5	<=1	<=4	<=1	4	0.5	<=2	<=32	S	S	S	S	S	S	S	S	S	S	S or I	S	S	S	S	S or I	S
USA-700	U.S.A.	USA-700-H-014	EXP201039	no	yes	URINE	SAMN37560333	<=8	<=4	<=8	<=1	2	<=0,5	<=1	<=2	<=2	<=2	<=1	<=0,5	<=0,25	<=0,5	<=2	<=2	<=8	<=0,5	<=1	<=4	<=1	2	0.5	<=2	<=32	S	S	S	S	S	S	S	S	S	S	S or I	S	S	S	S	S or I	S
USA-700	U.S.A.	USA-700-H-015	EXP201041	no	yes	BLOOD	SAMN37560334	>16	>16	<=8	>16	>16	>32	16	16	<=2	<=2	<=1	<=0,5	<=0,25	<=0,5	>8	>8	<=8	>2	8	<=4	<=1	2	0.5	>4	<=32	S	R	R	R	R	R	R	S	S	R	R	S	S	R	S	R	S
USA-700	U.S.A.	USA-700-H-016	EXP201043	no	yes	URINE	SAMN37560335	>16	16	<=8	<=1	4	<=0,5	<=1	<=2	<=2	<=2	<=1	<=0,5	<=0,25	<=0,5	<=2	>8	>32	>2	>8	>8	<=1	>8	0.25	<=2	<=32	R	R	I	S	S	S	S	S	S	S	R	S	S	S	S	R	S
USA-700	U.S.A.	USA-700-H-017	EXP201045	no	yes	BLOOD	SAMN37560336	>16	16	<=8	16	>16	>32	8	4	<=2	<=2	<=1	<=0,5	<=0,25	<=0,5	>8	>8	<=8	>2	8	>8	<=1	4	0.25	>4	64	S	R	I	R	R	S	I	S	S	R	R	S	S	R	S	R	S
USA-700	U.S.A.	USA-700-H-018	EXP201047	no	yes	BLOOD	SAMN37560337	>16	>16	32	16	>16	>32	>16	<=2	<=2	4	<=1	<=0,5	<=0,25	<=0,5	<=2	<=2	<=8	<=0,5	<=1	<=4	<=1	4	2	<=2	<=32	S	R	R	R	R	S	R	S	I	R	S or I	S	S	S	S	S or I	S
USA-700	U.S.A.	USA-700-H-019	EXP201049	no	yes	URINE	SAMN37560338	<=8	<=4	<=8	<=1	8	<=0,5	<=1	<=2	<=2	<=2	<=1	<=0,5	<=0,25	<=0,5	<=2	<=2	<=8	<=0,5	<=1	<=4	<=1	2	0.5	<=2	<=32	S	S	S	S	S	S	S	S	S	S	S or I	S	S	S	S	S or I	S
USA-700	U.S.A.	USA-700-H-020	EXP201053	yes	no	URINE	SAMN37560339	<=8	<=4	<=8	<=1	<=1	<=0,5	<=1	<=2	<=2	<=2	<=1	<=0,5	<=0,25	<=0,5	<=2	<=2	<=8	<=0,5	<=1	<=4	<=1	4	0.5	<=2	<=32	S	S	S	S	S	S	S	S	S	S	S or I	S	S	S	S	S or I	S
USA-700	U.S.A.	USA-700-H-020	EXP201055	yes	yes	URINE	SAMN37560340	<=8	<=4	<=8	<=1	<=1	<=0,5	<=1	<=2	<=2	<=2	<=1	<=0,5	<=0,25	<=0,5	<=2	<=2	<=8	<=0,5	<=1	<=4	<=1	2	0.5	<=2	<=32	S	S	S	S	S	S	S	S	S	S	S or I	S	S	S	S	S or I	S
USA-700	U.S.A.	USA-700-H-021	EXP201057	no	yes	URINE	SAMN37560341	>16	16	<=8	<=1	4	<=0,5	<=1	<=2	<=2	<=2	<=1	<=0,5	<=0,25	<=0,5	<=2	<=2	<=8	>2	>8	>8	<=1	>8	0.25	>4	<=32	S	R	I	S	S	S	S	S	S	S	R	S	S	S	S	R	S
USA-700	U.S.A.	USA-700-H-022	EXP201059	no	yes	BLOOD	SAMN37560342	>16	>16	>128	<=1	>16	<=0,5	<=1	<=2	<=2	<=2	<=1	<=0,5	<=0,25	<=0,5	>8	8	<=8	<=0,5	<=1	>8	<=1	4	0.25	>4	<=32	S	R	R	S	R	S	S	S	S	S	S or I	S	S	R	S	S or I	S
USA-700	U.S.A.	USA-700-H-024	EXP201063	no	yes	URINE	SAMN37560343	>16	>16	16	>16	>16	>32	>16	>16	<=2	<=2	<=1	<=0,5	<=0,25	<=0,5	<=2	>8	<=8	>2	>8	>8	<=1	8	0.25	>4	64	S	R	R	R	R	R	R	S	S	R	R	S	S	S	S	R	S
USA-700	U.S.A.	USA-700-H-025	EXP201065	no	yes	URINE	SAMN37560344	>16	16	<=8	<=1	4	<=0,5	<=1	<=2	<=2	<=2	<=1	<=0,5	<=0,25	<=0,5	<=2	<=2	<=8	>2	>8	<=4	<=1	4	0.25	<=2	<=32	S	R	I	S	S	S	S	S	S	S	R	S	S	S	S	R	S
USA-700	U.S.A.	USA-700-H-026	EXP201067	no	yes	URINE	SAMN37560345	>16	16	<=8	>16	>16	>32	8	8	<=2	<=2	<=1	<=0,5	<=0,25	<=0,5	<=2	<=2	<=8	>2	8	>8	<=1	>8	0.25	>4	<=32	S	R	I	R	R	S	I	S	S	R	R	S	S	S	S	R	S
USA-700	U.S.A.	USA-700-H-027	EXP201069	no	yes	URINE	SAMN37560346	>16	>16	<=8	>16	>16	>32	>16	>16	<=2	<=2	<=1	<=0,5	<=0,25	<=0,5	<=2	<=2	<=8	>2	>8	<=4	<=1	<=1	0.25	<=2	<=32	S	R	R	R	R	R	R	S	S	R	R	S	S	S	S	R	S
USA-700	U.S.A.	USA-700-H-028	EXP201071	no	yes	BLOOD	SAMN37560347	>16	16	<=8	2	16	<=0,5	2	<=2	<=2	<=2	<=1	<=0,5	<=0,25	<=0,5	<=2	<=2	<=8	<=0,5	<=1	<=4	<=1	4	0.25	<=2	<=32	S	R	I	S	S	S	S	S	S	S	S or I	S	S	S	S	S or I	S
USA-700	U.S.A.	USA-700-H-029	EXP201073	no	yes	BLOOD	SAMN37560348	>16	>16	<=8	<=1	4	<=0,5	<=1	<=2	<=2	<=2	<=1	<=0,5	<=0,25	<=0,5	<=2	<=2	<=8	<=0,5	<=1	>8	<=1	4	0.5	<=2	<=32	S	R	R	S	S	S	S	S	S	S	S or I	S	S	S	S	S or I	S
USA-700	U.S.A.	USA-700-H-030	EXP201075	yes	no	URINE	SAMN37560349	<=8	<=4	<=8	<=1	<=1	<=0,5	<=1	<=2	<=2	<=2	<=1	<=0,5	<=0,25	<=0,5	<=2	<=2	<=8	<=0,5	<=1	<=4	<=1	<=1	0.25	<=2	<=32	S	S	S	S	S	S	S	S	S	S	S or I	S	S	S	S	S or I	S
USA-700	U.S.A.	USA-700-H-030	EXP201077	yes	yes	BLOOD	SAMN37560350	<=8	<=4	<=8	<=1	<=1	<=0,5	<=1	<=2	<=2	<=2	<=1	<=0,5	<=0,25	<=0,5	<=2	<=2	<=8	<=0,5	<=1	<=4	<=1	<=1	0.25	<=2	<=32	S	S	S	S	S	S	S	S	S	S	S or I	S	S	S	S	S or I	S
USA-700	U.S.A.	USA-700-H-033	EXP201083	no	yes	BLOOD	SAMN37560351	<=8	<=4	<=8	<=1	4	<=0,5	<=1	<=2	<=2	<=2	<=1	<=0,5	<=0,25	<=0,5	<=2	<=2	<=8	>2	>8	<=4	<=1	<=1	0.5	>4	<=32	S	S	S	S	S	S	S	S	S	S	R	S	S	S	S	R	S
USA-700	U.S.A.	USA-700-H-034	EXP201085	no	yes	BLOOD	SAMN37560352	<=8	<=4	<=8	<=1	2	<=0,5	<=1	<=2	<=2	<=2	<=1	<=0,5	<=0,25	<=0,5	<=2	<=2	<=8	<=0,5	<=1	<=4	<=1	<=1	0.25	<=2	<=32	S	S	S	S	S	S	S	S	S	S	S or I	S	S	S	S	S or I	S
FRA-507	France	FRA-507-H-041	EXP201235	yes	yes	BLOOD	SAMN37560353	<=8	<=4	<=8	<=1	<=1	<=0,5	<=1	<=2	<=2	<=2	<=1	<=0,5	<=0,25	<=0,5	<=2	<=2	<=8	<=0,5	<=1	<=4	<=1	2	0.5	<=2	<=32	S	S	S	S	S	S	S	S	S	S	S or I	S	S	S	S	S or I	S
FRA-507	France	FRA-507-H-041	EXP201237	yes	no	URINE	SAMN37560354	<=8	<=4	<=8	<=1	2	<=0,5	<=1	<=2	<=2	<=2	<=1	<=0,5	<=0,25	<=0,5	<=2	<=2	<=8	<=0,5	<=1	<=4	<=1	<=1	0.5	<=2	<=32	S	S	S	S	S	S	S	S	S	S	S or I	S	S	S	S	S or I	S
FRA-507	France	FRA-507-H-042	EXP201239	yes	no	URINE	SAMN37560355	<=8	<=4	<=8	<=1	8	<=0,5	<=1	<=2	<=2	<=2	<=1	<=0,5	<=0,25	<=0,5	<=2	<=2	<=8	>2	>8	<=4	<=1	<=1	0.5	<=2	<=32	S	S	S	S	S	S	S	S	S	S	R	S	S	S	S	R	S
FRA-507	France	FRA-507-H-042	EXP201241	yes	yes	BLOOD	SAMN37560356	<=8	<=4	<=8	<=1	4	<=0,5	<=1	<=2	<=2	<=2	<=1	<=0,5	<=0,25	<=0,5	<=2	<=2	<=8	>2	8	<=4	<=1	<=1	0.5	<=2	<=32	S	S	S	S	S	S	S	S	S	S	R	S	S	S	S	R	S
FRA-507	France	FRA-507-H-039	EXP201245	yes	yes	BLOOD	SAMN37560357	<=8	<=4	<=8	<=1	<=1	<=0,5	<=1	<=2	<=2	<=2	<=1	<=0,5	<=0,25	<=0,5	<=2	<=2	<=8	<=0,5	<=1	<=4	<=1	<=1	0.5	<=2	<=32	S	S	S	S	S	S	S	S	S	S	S or I	S	S	S	S	S or I	S
FRA-507	France	FRA-507-H-044	EXP201247	yes	yes	BLOOD	SAMN37560358	<=8	<=4	<=8	<=1	2	<=0,5	<=1	<=2	<=2	<=2	<=1	<=0,5	<=0,25	<=0,5	<=2	<=2	<=8	<=0,5	<=1	<=4	<=1	<=1	1	<=2	<=32	S	S	S	S	S	S	S	S	S	S	S or I	S	S	S	S	S or I	S
FRA-507	France	FRA-507-H-044	EXP201249	yes	no	URINE	SAMN37560359	<=8	<=4	<=8	<=1	<=1	<=0,5	<=1	<=2	<=2	<=2	<=1	<=0,5	<=0,25	<=0,5	<=2	<=2	<=8	<=0,5	<=1	<=4	<=1	<=1	2	<=2	<=32	S	S	S	S	S	S	S	S	S	S	S or I	S	S	S	S	S or I	S
FRA-507	France	FRA-507-H-043	EXP201251	yes	yes	BLOOD	SAMN37560360	<=8	<=4	<=8	<=1	<=1	<=0,5	<=1	<=2	<=2	<=2	<=1	<=0,5	<=0,25	<=0,5	<=2	<=2	<=8	<=0,5	<=1	<=4	<=1	<=1	0.5	<=2	<=32	S	S	S	S	S	S	S	S	S	S	S or I	S	S	S	S	S or I	S
FRA-507	France	FRA-507-H-043	EXP201253	yes	no	URINE	SAMN37560361	<=8	<=4	<=8	<=1	2	<=0,5	<=1	<=2	<=2	<=2	<=1	<=0,5	<=0,25	<=0,5	<=2	<=2	<=8	<=0,5	<=1	<=4	<=1	<=1	0.5	<=2	<=32	S	S	S	S	S	S	S	S	S	S	S or I	S	S	S	S	S or I	S
FRA-507	France	FRA-507-H-045	EXP201255	yes	yes	BLOOD	SAMN37560362	>16	8	<=8	<=1	2	<=0,5	<=1	<=2	<=2	<=2	<=1	<=0,5	<=0,25	<=0,5	<=2	<=2	<=8	<=0,5	<=1	>8	<=1	<=1	0.5	>4	<=32	S	R	S	S	S	S	S	S	S	S	S or I	S	S	S	S	S or I	S
FRA-507	France	FRA-507-H-045	EXP201257	yes	no	URINE	SAMN37560363	>16	8	<=8	<=1	2	<=0,5	<=1	<=2	<=2	<=2	<=1	<=0,5	<=0,25	<=0,5	<=2	<=2	<=8	<=0,5	<=1	>8	<=1	<=1	0.125	>4	<=32	S	R	S	S	S	S	S	S	S	S	S or I	S	S	S	S	S or I	S
[truncated: 75 more columns]

## Sheet: Suppl_Table_S3(Paired isolates)
Pair	Subject ID	Study barcode	Collection date	Sample type	Sequence type	O-type	AST/AMR	Number of SNPs
1	FRA-507-H-008	EXP200015	2019-12-09	Urine	ST69	O15	different AST/AMR (Tetra-S/-R)	9
	FRA-507-H-008	EXP200017	2019-12-09	Blood	ST69	O15
2	FRA-507-H-009	EXP200019	2019-12-16	Urine	ST1163	O149	identical AST/AMR	5
	FRA-507-H-009	EXP200021	2019-12-16	Blood	ST1163	O149
3	FRA-507-H-010	EXP200023	2019-12-27	Urine	ST58	O8	different AST/AMR (Tetra-S/-R)	19
	FRA-507-H-010	EXP200025	2019-12-28	Blood	ST58	O8
4	FRA-507-H-012	EXP200029	2020-01-11	Blood	ST357	O13	identical AST/AMR	7
	FRA-507-H-012	EXP200031	2020-01-11	Urine	ST357	O13
5	FRA-507-H-014	EXP200035	2020-01-22	Urine	ST73	O6	identical AST/AMR	6
	FRA-507-H-014	EXP200037	2020-01-20	Blood	ST73	O6
6	FRA-507-H-016	EXP200041	2020-01-29	Urine	ST95	O18	identical AST/AMR	8
	FRA-507-H-016	EXP200043	2020-01-29	Blood	ST95	O18
7	FRA-507-H-017	EXP200045	2020-02-04	Urine	ST73	O6	identical AST/AMR	6
	FRA-507-H-017	EXP200047	2020-02-04	Blood	ST73	O6
8	FRA-507-H-018	EXP200049	2020-02-02	Blood	ST357	O13	identical AST/AMR
	FRA-507-H-018	EXP200051	2020-02-02	Urine	ST357	O13		3
	FRA-507-H-018	EXP200053	2020-02-04	Other (Bile)	ST357	O13		4
9	FRA-507-H-020	EXP200059	2020-02-11	Blood	ST2541	O61	Identical AST/AMR	1
	FRA-507-H-020	EXP200061	2020-02-11	Urine	ST2541	O61
10	FRA-507-H-021	EXP200065	2020-02-20	Blood	ST58	O9	Identical AST/AMR	11
	FRA-507-H-021	EXP200067	2020-02-19	Urine	ST58	O9
11	FRA-507-H-023	EXP200074	2020-04-10	Blood	ST5644	O175	identical AST but different AMR, different ST, O type and virulence profile	99310
	FRA-507-H-023	EXP200077	2020-05-06	Other (Ascites liquid)	ST69	O17_O44_O73_O77_O106
12	FRA-507-H-025	EXP200081	2020-05-13	Blood	ST62	O7	identical AST/AMR	46
	FRA-507-H-025	EXP200083	2020-05-13	Urine	ST62	O7
13	FRA-507-H-026	EXP200085	2020-05-15	Urine	ST141	O2	identical AST/AMR	4
	FRA-507-H-026	EXP200087	2020-05-15	Blood	ST141	O2
14	FRA-507-H-029	EXP200089	2020-05-07	Blood	ST1057	O75	identical AST/AMR but different O type, ST type and virulence profile
	FRA-507-H-029	EXP200091	2020-05-07	Urine	ST1057	O75		5
	FRA-507-H-029	EXP200093	2020-05-19	Other (Bronchial aspiration)	ST162	O8		97361
15	FRA-507-H-030	EXP200095	2020-05-19	Urine	ST69	O15	identical AST/AMR	14
	FRA-507-H-030	EXP200097	2020-05-19	Blood	ST69	O15
16	FRA-507-H-031	EXP200101	2020-06-02	Blood	ST12	O4	identical AST/AMR	2
	FRA-507-H-031	EXP200103	2020-06-02	Urine	ST12	O4
17	FRA-507-H-034	EXP200109	2020-10-01	Blood	ST10	O101_O162	identical AST/AMR	49
	FRA-507-H-034	EXP200111	2020-10-01	Urine	ST10	O101_O162
18	FRA-507-H-037	EXP200117	2020-11-11	Blood	ST69	O17_O44_O73_O77_O106	identical AST/AMR	3
	FRA-507-H-037	EXP200119	2020-11-11	Urine	ST69	O17_O44_O73_O77_O106
19	FRA-507-H-038	EXP200121	2020-10-29	Urine	ST88	O8	identical AST/AMR	35
	FRA-507-H-038	EXP200123	2020-10-29	Blood	ST88	O8
20	FRA-507-H-039	EXP200125	2020-12-03	Urine	ST95	O1	identical AST/AMR	2
	FRA-507-H-039	EXP201245	2020-12-03	Blood	ST95	O1
21	CAN-601-H-004	EXP200133	2020-02-17	Blood	ST131	O25	Major differences in AST/AMR	15
	CAN-601-H-004	EXP200135	2020-02-17	Urine	ST131	O25
22	CAN-601-H-006	EXP200139	2020-02-25	Urine	ST7581	O120	Identical AST/AMR but different ST type, O type and Virulence profile	86362
	CAN-601-H-006	EXP200141	2020-02-25	Urine	ST1316	O75
23	CAN-601-H-015	EXP200159	2020-03-03	Blood	ST999	ND	identical AST/AMR	5
	CAN-601-H-015	EXP200161	2020-03-03	Blood	ST999	ND
24	CAN-601-H-024	EXP200179	2020-03-23	Urine	ST73	O6	identical AST/AMR	17
	CAN-601-H-024	EXP200181	2020-03-30	Blood	ST73	O6
25	CAN-601-H-025	EXP200183	2020-04-04	Blood	ST73	O6	identical AST/AMR	18
	CAN-601-H-025	EXP200185	2020-04-04	Urine	ST73	O6
26	CAN-601-H-033	EXP200201	2020-05-16	Blood	ST131	O25	identical AST/AMR	5
	CAN-601-H-033	EXP200203	2020-05-16	Blood	ST131	O25
27	ITA-400-H-001	EXP200379	2020-06-04	Blood	ST394	O17_O44_O73_O77_O106	identical AST/AMR	74
	ITA-400-H-001	EXP200381	2020-06-04	Urine	ST394	O17_O44_O73_O77_O106
28	ITA-400-H-023	EXP200425	2020-07-28	Blood	ST59	O1	identical AST/AMR	8
	ITA-400-H-023	EXP200427	2020-07-27	Urine	ST59	O1
29	ITA-400-H-027	EXP200435	2020-08-09	Blood	ST73	O2	identical AST/AMR	21
	ITA-400-H-027	EXP200437	2020-08-09	Urine	ST73	O2
30	ITA-400-H-030	EXP200443	2020-08-11	Blood	ST131	O25	identical AST/AMR	6
	ITA-400-H-030	EXP200445	2020-08-11	Urine	ST131	O25
31	JAP-800-H-001	EXP200505	2019-11-29	Urine	ST131	O25	identical AST/AMR	8
	JAP-800-H-001	EXP200507	2019-11-28	Blood	ST131	O25
32	JAP-800-H-002	EXP200509	2019-12-14	Urine	ST95	O1	identical AST/AMR	9
	JAP-800-H-002	EXP200511	2019-12-14	Blood	ST95	O1
33	JAP-800-H-004	EXP200515	2020-01-04	Urine	ST95	O18	identical AST/AMR	3
	JAP-800-H-004	EXP200517	2020-01-04	Blood	ST95	O18
34	JAP-800-H-008	EXP200528	2020-01-16	Urine	ST131	O25	identical AST/AMR	32
	JAP-800-H-008	EXP200530	2020-01-16	Blood	ST131	O25
35	JAP-800-H-010	EXP200534	2020-01-21	Urine	ST95	O1	identical AST/AMR	4
	JAP-800-H-010	EXP200536	2020-01-21	Blood	ST95	O1
36	JAP-800-H-013	EXP200542	2020-01-27	Urine	ST1643	ND	different AST/AMR, different ST; O types and virulence profile	99495
	JAP-800-H-013	EXP200544	2020-01-27	Blood	ST1177	O1
37	JAP-800-H-016	EXP200550	2020-03-06	Blood	ST95	O1	identical AST/AMR	3
	JAP-800-H-016	EXP200552	2020-03-01	Urine	ST95	O1
38	JAP-801-H-001	EXP200631	2019-12-14	Urine	ST12	O4	identical AST/AMR	3
	JAP-801-H-001	EXP200638	2019-12-14	Blood	ST12	O4
39	JAP-801-H-008	EXP200632	2020-03-16	Blood	ST95	O1	identical AST/AMR	18
	JAP-801-H-008	EXP200653	2020-03-16	Urine	ST95	O1
40	JAP-801-H-002	EXP200645	2019-12-19	Urine	ST144	O16	identical AST/AMR	6
	JAP-801-H-002	EXP200652	2019-12-19	Blood	ST144	O16
41	JAP-801-H-009	EXP200660	2020-02-27	Urine	ST131	O16	identical AST/AMR	5
	JAP-801-H-009	EXP200667	2020-02-27	Blood	ST131	O16
42	JAP-801-H-011	EXP200681	2020-03-31	Urine	ST131	O25	identical AST/AMR	9
	JAP-801-H-011	EXP200688	2020-03-31	Blood	ST131	O25
43	JAP-801-H-012	EXP200695	2020-01-14	Urine	ST131	O25	identical AST/AMR	16
	JAP-801-H-012	EXP200702	2020-01-14	Blood	ST131	O25
44	JAP-801-H-006	EXP200701	2020-01-29	Blood	ST961	O4	identical AST/AMR	1
	JAP-801-H-006	EXP200715	2020-01-19	Urine	ST961	O4
45	JAP-801-H-013	EXP200709	2020-01-01	Urine	ST69	O17_O44_O73_O77_O106	identical AST/AMR	51
	JAP-801-H-013	EXP200716	2020-01-01	Blood	ST69	O17_O44_O73_O77_O106
46	JAP-801-H-014	EXP200723	2020-01-02	Urine	ST131	O25	identical AST/AMR
	JAP-801-H-014	EXP200730	2020-01-02	Urine	ST131	O25		11
	JAP-801-H-014	EXP200737	2020-01-02	Urine	ST131	O25		30
	JAP-801-H-014	EXP200744	2020-01-02	Blood	ST131	O25		6
47	ESP-207-H-004	EXP200763	2019-12-12	Blood	ST141	O2	identical AST/AMR	13
	ESP-207-H-004	EXP200765	2019-12-12	Urine	ST141	O2
48	ESP-207-H-008	EXP200775	2019-12-18	Blood	ST95	O1	identical AST/AMR	9
	ESP-207-H-008	EXP200777	2019-12-18	Urine	ST95	O1
49	ESP-207-H-011	EXP200783	2019-12-20	Blood	ST10	O153	identical AST/AMR	8
	ESP-207-H-011	EXP200785	2019-12-20	Urine	ST10	O153
50	ESP-207-H-015	EXP200793	2020-01-04	Blood	ST393	O15	identical AST/AMR	12
	ESP-207-H-015	EXP200795	2020-01-03	Urine	ST393	O15
51	ESP-207-H-016	EXP200799	2020-01-04	Blood	ST12	O4	identical AST/AMR	0
	ESP-207-H-016	EXP200801	2020-01-04	Urine	ST12	O4
52	ESP-207-H-022	EXP200815	2020-02-01	Blood	ST73	O6	identical AST/AMR	10
	ESP-207-H-022	EXP200817	2020-02-01	Urine	ST73	O6
53	ESP-207-H-032	EXP200845	2020-09-29	Blood	ST95	O2	identical AST/AMR	4
	ESP-207-H-032	EXP200847	2020-09-29	Urine	ST95	O2
54	USA-700-H-001	EXP201009	2020-01-19	Blood	ST144	O16	identical AST/AMR	10
	USA-700-H-001	EXP201011	2020-01-19	Urine	ST144	O16
55	USA-700-H-002	EXP201013	2020-01-20	Blood	ST2279	O25	identical AST/AMR	10
	USA-700-H-002	EXP201015	2020-01-21	Urine	ST2279	O25
56	USA-700-H-020	EXP201053	2020-02-09	Urine	ST1946	O15	identical AST/AMR	3
	USA-700-H-020	EXP201055	2020-02-09	Urine	ST1946	O15
57	USA-700-H-030	EXP201075	2020-08-19	Urine	ST2619	O1	identical AST/AMR	2
	USA-700-H-030	EXP201077	2020-08-19	Blood	ST2619	O1
58	FRA-507-H-041	EXP201235	2020-12-10	Blood	ST95	O1	identical AST/AMR	11
	FRA-507-H-041	EXP201237	2020-12-10	Urine	ST95	O1
59	FRA-507-H-042	EXP201239	2020-12-12	Urine	ST131	O25	identical AST/AMR	21
	FRA-507-H-042	EXP201241	2020-12-13	Blood	ST131	O25
60	FRA-507-H-044	EXP201247	2020-12-23	Blood	ST1236	O62	identical AST/AMR	12
	FRA-507-H-044	EXP201249	2020-12-23	Urine	ST1236	O62
61	FRA-507-H-043	EXP201251	2020-12-25	Blood	ST58	O88	identical AST/AMR	9
	FRA-507-H-043	EXP201253	2020-12-26	Urine	ST58	O88
62	FRA-507-H-045	EXP201255	2020-12-27	Blood	ST69	O15	identical AST/AMR	7
	FRA-507-H-045	EXP201257	2020-12-27	Urine	ST69	O15
